# Supplementary material for: Lentiviral mediated delivery of CRISPR/Cas9 reduces intraocular pressure in a mouse model of myocilin glaucoma
Source: Sci Rep. 2024 Mar 23;14:6958. doi: 10.1038/s41598-024-57286-6 (PMC10960846; doi:10.1038/s41598-024-57286-6)
Supplement: Supplementary file 2 — Supplementary Information 2. [file 41598_2024_57286_MOESM2_ESM.xlsx]

## Sheet: DETAILS
CHROM	POSITION	STRAND	#MM	#BULGE	CFD_SCORE				NT_COVER	NT_INDELS	MYOC_COVER	MYOC_INDELS	SCR_COVER	SCR_INDELS		GENE	CONSEQUENCE	NOTES
chr1	171621660	-	0	0	1				51	0	41	10	38	0		MYOC	coding	10 MYOC_INDELS within 15 nt, which are not pesent in NT or Scr
chr9	20435057	+	1	1	0.75		20435055	20435057	33	0	26	7	31	0		MLLT3	intron	7 MLLT3_INDELS within 15 nt, which are not pesent in NT or Scr
chr10	12823025	-	3	0	0.653869				35	0	38	0	31	0		CAMK1D	intron
chr6	38150287	-	2	1	0.619048				40	0	34	0	43	0		BTBD9	intron
chr15	77972582	-	3	1	0.619048				38	0	36	0	41	0		LINGO1	intron
chr22	23492345	+	2	1	0.55		23492343	23492345	25	0	23	0	34	0		RAB36	intron (+4)
chr18	4945441	-	3	0	0.543791				53	0	49	0	70	0		n/a	intergenic	No nearby gene (within 5 kb)
chr20	45354265	-	3	1	0.530357				41	0	32	0	50	0		SLC2A10	coding
chr22	45120446	+	2	1	0.5		45120444	45120446	29	0	20	0	27	0		PRR5	intronic
chr22	49028053	+	1	0	0.5		49028052	49028053	26	0	24	1	27	0		FAM19A5	intronic	1 FAM19A5_INDELS wihtin 15 nt, which are not in NT or SCR
chr1	235179182	-	3	1	0.491049				37	0	53	0	42	0		n/a	intergenic	No nearby gene (within 5 kb)
chr5	11046140	+	3	1	0.489855		11046138	11046140	26	0	24	0	23	0		CTNND2	intronic
chr2	157121516	+	3	1	0.459184		157121514	157121516	28	0	45	0	29	0		n/a	intergenic	No nearby gene (within 5 kb)
chr5	149139275	-	3	1	0.45				45	0	31	0	40	0		PPARGC1B	intronic	1x nt deletion at end of short polyA run; only in the MYOC sample
chr1	202592752	+	3	0	0.441176		202592752	202592753	52	0	43	0	51	0		SYT2	intronic
chr15	30464191	+	3	0	0.441176		30464191	30464192	26	0	14	0	34	0		n/a	intergenic	All MAPQ=0. frequent 2 nt deletion at end of polyGT run in all three samples.
chr15	32658536	-	3	0	0.441176				35	0	27	0	21	0		n/a	intergenic	ALL MAPQ=0. frequent 2 nt deletion at end of polyCA run in all three samples.
chr14	104720229	+	2	1	0.436488				32	0	25	0	26	0		C14ORF144	intronic
chr10	43403877	-	3	0	0.435268				34	0	31	0	41	0		n/a	intergenic	No nearby gene (within 5 kb)
chr2	48574304	+	3	1	0.433333				51	0	53	0	40	0		FOXN2	intronic	low-ish complexity region, high in Ts
chr8	145673545	-	3	1	0.428571				89	0	109	0	86	0		n/a	intergenic	1.5 kb downsream from CYHR1
chr15	100495519	+	3	0	0.427778		100495519	100495520	26	0	24	0	31	0		n/a	intergenic	No nearby gene (within 5 kb)
chr1	52088329	-	3	1	0.417391				47	0	53	0	61	0		OSBPL9	intronic
chr2	137404025	-	3	1	0.4125				28	0	25	0	48	0		n/a	intergenic
chr5	173886742	+	3	1	0.411899				39	0	50	0	39	0		LINC01411	intronic
chr3	60659237	+	2	1	0.40625		60659237	60659239	26	0	26	0	25	0		FHIT	intronic
chr1	156211010	+	3	1	0.406034				68	0	62	0	66	0		PMF1-BGLAP	intronic
chr2	20337898	+	3	1	0.4		20337898	20337900	74	0	80	0	50	0		n/a	intergenic
chr2	1844011	+	3	0	0.375428		1844011	1844012	65	0	48	0	42	0		MYT1L	intronic
chr1	26547223	-	3	1	0.348341				41	0	31	0	42	0		n/a	intergenic
chr15	57989115	-	2	1	0.346154				36	0	39	0	46	0		GCOM1	intronic
chr3	73183475	+	2	1	0.331263		73183473	73183475	34	0	35	0	34	0		n/a	intergenic
chr21	15388242	+	2	1	0.32		15388242	15388243	56	0	47	0	47	0		n/a	intergenic
chr7	149166211	-	3	0	0.32				51	0	47	0	57	0		n/a	intergenic
chr13	100247712	+	3	0	0.318367				39	0	34	0	41	0		n/a	intergenic
chr12	128784439	-	3	1	0.317308				32	0	26	0	36	0		TMEM132C	intronic
chr8	25172709	-	3	1	0.303982				39	0	32	0	38	0		DOCK5	intronic	Lots of chimeric mapping (pairs map to a different chromosome)
chr15	78080005	-	3	1	0.302885				38	0	31	0	34	0		LINGO1	intronic
chr1	5799793	+	3	1	0.280936				47	0	53	0	39	0		n/a	intergenic
chr2	241345539	-	3	0	0.28				25	0	22	0	24	0		n/a	intergenic
chr14	100096592	-	2	1	0.272727				23	0	34	0	27	0		HHIPL1	intronic
chr18	14142490	-	3	0	0.270769				68	0	43	0	73	0		n/a	intergenic
chr5	152055036	+	3	1	0.26963		152055034	152055036	37	0	26	0	38	0		LINC01470	intronic	1x 1nt deletion in normal at end of polyA
chr20	56034688	-	3	1	0.267857				37	0	31	0	33	0		n/a	intergenic
chr2	72385557	+	3	1	0.264075				37	0	31	0	39	0		n/a	intergenic
chr20	51073718	+	3	1	0.261486				39	0	22	0	24	0		n/a	intergenic
chr14	69784151	+	3	1	0.254913				31	0	34	0	28	0		GALNT16	intronic
chr20	1677028	+	3	1	0.252155				26	0	25	0	31	0		n/a	intergenic
chr15	98959842	-	3	0	0.25				38	0	36	0	35	0		LINC02351	intronic
chr20	30507650	-	3	0	0.25				39	0	35	0	29	0		TTLL9	intronic (-17)
chr20	13855576	+	3	1	0.249044				37	0	50	0	44	0		SEL1L2	intronic	Scr, 25 nt away, 1x 2nt deletion at end of polyT (T6)
chr20	4047772	+	3	1	0.242236				35	0	48	0	54	0		n/a	intergenic
chr8	48986838	+	3	0	0.236695		48986838	48986839	50	0	44	0	46	0		n/a	intergenic
chr2	33566209	+	3	1	0.235294		33566208	33566209	50	0	59	0	59	0		LTBP1	intronic
chr1	230576622	+	3	1	0.23425				34	0	23	0	36	0		n/a	intergenic
chr9	100955213	+	2	1	0.233833		100955211	100955213	30	0	44	0	43	0		n/a	intergenic
chr7	14768162	-	3	1	0.229376				27	0	32	0	33	0		DGKB	intronic
chr17	10526896	+	3	1	0.227922				47	0	35	0	43	0		MYHAS	3' UTR
chr22	19619838	+	3	1	0.222857				17	0	26	0	28	0		n/a	intergenic
chr16	85018822	-	3	1	0.221867				33	0	41	0	38	0		ZDHHC7	intronic
chr1	2493521	+	3	1	0.215385				87	0	70	0	52	0		TNFRSF14	intronic
chr2	145073405	-	3	1	0.211476				42	0	40	0	31	0		GTDC1	intronic
chr10	16623898	+	3	0	0.2				29	0	22	0	36	0		n/a	intergenic
chrX	80592876	+	3	1	0.2				22	0	11	0	16	0		n/a	intergenic
chr22	28018272	-	3	0	0.199095				17	0	15	0	16	0		n/a	intergenic
chr10	52383108	-	2	1	0.198758				46	1	30	0	39	0		SGMS1	intronic	NT: 1x read with a 4 nt deletion
chr1	45572011	+	3	1	0.198308				53	0	45	0	39	0		ZSWIM5	intronic	LOTS of soft trimming here.
chr8	94845799	-	3	1	0.198308				89	0	77	0	86	0		n/a	intergenic	LOTS of soft trimming here. Several apparent deletions, spread across all three samples.
chr8	94845912	-	3	1	0.198308				77	0	66	0	91	0		n/a	intergenic	LOTS of soft trimming here. Several apparent deletions, spread across all three samples.
chr11	2323011	-	3	1	0.192				31	0	33	0	20	0		C11ORF21	coding
chr22	49239481	+	3	1	0.191304				26	0	13	0	24	0		n/a	intergenic
chr10	77567117	+	2	1	0.188811				37	0	41	0	37	0		LRMDA	intronic
chr1	889074	+	3	1	0.188082				52	0	52	0	54	0		NOC2L	intronic
chr12	113383238	+	3	0	0.1875				44	0	38	0	42	0		OAS3	intronic	-110 nt. All reads have a 3-4 nt deletion at end of polyC. (C22)
chr20	45580885	+	3	1	0.183696				42	0	44	0	27	0		EYA2	intronic
chr15	89261495	+	3	1	0.181818		89261494	89261495	36	0	33	0	35	0		n/a	intergenic	LOTS of soft trimming here.
chr17	71256977	-	3	1	0.177991				46	0	46	0	42	0		CPSF4L	intronic
chr1	228270067	+	3	1	0.177778				32	0	30	0	43	0		n/a	intergenic
chr15	77954124	-	3	1	0.177231				47	0	31	0	41	0		LINGO1	intronic	SCR: 35 nt away. 1x 1 nt del. At end of T3.
chr2	128966735	+	3	1	0.175374				36	0	32	0	50	0		n/a	intergenic	A lot of soft trimming.
chr8	144871831	+	3	0	0.175				70	0	70	0	82	0		n/a	intergenic
chr5	148971880	-	3	1	0.174337				42	0	49	0	56	0		ARHGEF37	intronic
chr1	1193825	-	3	1	0.173913				68	0	85	0	81	0		UBE2J2	intronic
chr15	31201510	+	3	1	0.173913				25	0	26	0	21	0		FAN1	intronic
chr5	8924077	-	3	1	0.17316				22	0	22	0	23	0		n/a	intergenic
chr2	82441952	-	3	1	0.170182				23	0	34	0	36	0		n/a	intergenic
chr8	142441427	-	2	1	0.166667				81	0	69	0	80	0		PTP4A3	3' UTR
chr2	237852844	+	3	1	0.166667		237852844	237852845	27	0	18	0	26	0		n/a	intergenic
chr2	23789295	-	3	1	0.165631				51	0	64	0	63	0		KLHL29	intronic
chr20	42574977	+	3	1	0.164571				36	0	49	0	39	0		TOX2	intronic
chr7	32701655	-	3	0	0.162896				36	0	39	0	35	0		DPY19L1P1	intronic
chr20	60258897	+	3	1	0.162406				51	0	57	0	27	0		CDH4	intronic
chr4	35271625	-	3	1	0.162				16	0	25	0	24	0		n/a	intergenic	LOTS of soft trimming here. 20 nt deletion 30 nt upstream in all three samples. Polymorphism or mapping/reference error?
chr1	3470700	-	3	1	0.161098				61	0	60	0	71	0		MEGF6	intronic
chr21	47381149	-	3	1	0.16				44	0	44	0	40	0		n/a	intergenic
chr6	161321534	-	3	1	0.16				26	0	18	0	34	0		n/a	intergenic
chrX	68140660	+	3	1	0.159945				27	0	34	0	23	0		n/a	intergenic
chr19	18704000	-	3	0	0.159557				46	0	42	0	52	0		n/a	intergenic	40 nt downstream from annotated 3'UTR of CRLF1
chr12	114511721	-	3	0	0.159091				38	0	34	0	28	0		n/a	intergenic
chr1	189195141	+	3	1	0.158869				25	0	24	0	24	0		n/a	intergenic	A lot of soft trimming. Scr 1 read of a 2 nt deletion, 50 nt away. NT 1 read of a 4 nt deletion, 10 nt away from gRNA.
chr15	31220045	-	3	1	0.156				30	0	19	0	15	0		FAN1	intronic
chr3	59289373	+	2	1	0.155813				37	0	30	0	28	0		n/a	intergenic
chr16	21610485	+	3	1	0.155365				41	0	40	0	29	0		METTL9	intronic (and before TSS for 1 isoform)
chr16	21610531	+	3	1	0.155365				42	0	47	0	26	0		METTL9	intronic (and before TSS for 1 isoform)
chr4	13216339	-	3	1	0.1536				41	0	39	0	54	0		n/a	intergenic
chr4	46160950	-	3	0	0.152727				31	1	28	0	32	1		n/a	intergenic	Scr. And NT both have 1 read, 1 nt deletion, 75 nt downstream
chr5	9208929	+	3	1	0.151991				19	0	27	0	26	0		SEMA5A	intronic
chr20	42532766	-	3	1	0.151948				37	0	40	0	35	0		n/a	intergenic	Heterozygous for rs35084778, which shows as an insertion of a C at 70 nt upstream
chr15	64342421	-	3	1	0.151579				55	0	48	0	36	0		n/a	intergenic

## Sheet: Methods
Manually evaluated the alignments for all thress samples.
Looking for deletions at/near(+/-100nt) the site of predicted gRNA binding
Up to 3 mismatches and 1 bulge. CFD > 0.151

## Sheet: Results
MYOC location - chr1:171621660
The targeted location, representing on-target CRISPR deletions in the sample from the MYOC gRNA.
MLLT3 location - chr9:20435057
Very likely a CRISPR off-target effect.
FAM19A5 location - chr22:49028053
May be a bonafide, CRISPR off-target effect.
PPARGC1B location - chr5:149139275
Likely noise due to the homopolymer.

## Sheet: FULL ORIG
CHROM	POSITION	STRAND	#MM	#BULGE	CFD_SCORE
chr1	171621660	-	0	0	1
chr1	171621660	-	1	1	1
chr1	171621660	-	1	1	1
chr1	171621660	-	2	1	1
chr1	171621660	-	2	1	1
chr1	171621660	-	3	1	1
chr1	171621660	-	0	1	1
chr1	171621660	-	1	1	1
chr1	171621660	-	1	1	1
chr1	171621660	-	2	1	1
chr1	171621660	-	3	1	1
chr9	20435057	+	1	1	0.75
chr9	20435057	+	2	1	0.75
chr9	20435057	+	2	1	0.75
chr9	20435056	+	2	0	0.72
chr9	20435055	+	1	1	0.72
chr9	20435055	+	2	1	0.72
chr9	20435055	+	3	1	0.72
chr9	20435055	+	3	1	0.72
chr10	12823025	-	3	0	0.653869
chr6	38150287	-	2	1	0.619048
chr15	77972582	-	3	1	0.619048
chr22	23492345	+	2	1	0.55
chr22	23492345	+	3	1	0.55
chr22	23492345	+	3	1	0.55
chr18	4945441	-	3	0	0.543791
chr15	77972582	-	3	1	0.53815
chr20	45354265	-	3	1	0.530357
chr22	49028053	+	1	0	0.5
chr22	49028052	+	1	1	0.5
chr22	49028052	+	1	1	0.5
chr22	49028052	+	2	1	0.5
chr22	49028052	+	2	1	0.5
chr22	49028052	+	3	1	0.5
chr22	45120446	+	2	1	0.5
chr22	45120446	+	3	1	0.5
chr22	45120446	+	3	1	0.5
chr1	235179182	-	3	1	0.491049
chr1	235179182	-	2	1	0.491049
chr1	235179182	-	2	1	0.491049
chr1	235179182	-	3	1	0.491049
chr5	11046140	+	3	1	0.489855
chr5	11046140	+	2	1	0.489855
chr5	11046140	+	2	1	0.489855
chr5	11046140	+	3	1	0.489855
chr5	11046140	+	3	1	0.489855
chr2	157121516	+	3	1	0.459184
chr5	149139275	-	3	1	0.45
chr15	30464191	+	3	0	0.441176
chr15	32658536	-	3	0	0.441176
chr1	202592752	+	3	0	0.441176
chr5	11046139	+	3	0	0.4375
chr5	11046138	+	3	1	0.4375
chr5	11046138	+	3	1	0.4375
chr5	11046138	+	3	1	0.4375
chr14	104720229	+	2	1	0.436488
chr14	104720229	+	2	1	0.436488
chr2	157121515	+	3	0	0.435268
chr2	157121514	+	3	1	0.435268
chr2	157121514	+	3	1	0.435268
chr10	43403877	-	3	0	0.435268
chr2	48574304	+	3	1	0.433333
chr8	145673545	-	3	1	0.428571
chr8	145673545	-	3	1	0.428571
chr8	145673545	-	3	1	0.428571
chr15	100495519	+	3	0	0.427778
chr1	52088329	-	3	1	0.417391
chr1	52088329	-	3	1	0.417391
chr2	137404025	-	3	1	0.4125
chr5	173886742	+	3	1	0.411899
chr5	173886742	+	2	1	0.411899
chr5	173886742	+	2	1	0.411899
chr5	173886742	+	3	1	0.411899
chr3	60659238	+	2	0	0.40625
chr3	60659237	+	2	1	0.40625
chr3	60659237	+	2	1	0.40625
chr1	156211010	+	3	1	0.406034
chr1	156211010	+	3	1	0.406034
chr2	20337899	+	3	0	0.4
chr2	20337898	+	3	1	0.4
chr2	20337898	+	3	1	0.4
chr2	20337898	+	3	1	0.4
chr2	20337898	+	3	1	0.4
chr22	45120445	+	3	0	0.395294
chr22	45120444	+	3	1	0.395294
chr2	1844011	+	3	0	0.375428
chr15	30464192	+	3	1	0.372671
chr15	32658536	-	3	1	0.372671
chr15	30464192	+	2	1	0.372671
chr15	30464192	+	2	1	0.372671
chr15	32658536	-	2	1	0.372671
chr15	32658536	-	2	1	0.372671
chr15	30464192	+	3	1	0.372671
chr15	32658536	-	3	1	0.372671
chr1	202592753	+	3	1	0.372671
chr1	202592753	+	2	1	0.372671
chr1	202592753	+	2	1	0.372671
chr1	202592753	+	3	1	0.372671
chr3	60659239	+	2	1	0.371429
chr22	23492344	+	3	0	0.362143
chr22	23492343	+	2	1	0.362143
chr22	23492343	+	3	1	0.362143
chr1	26547223	-	3	1	0.348341
chr1	26547223	-	3	1	0.348341
chr15	57989115	-	2	1	0.346154
chr15	57989115	-	3	1	0.346154
chr15	57989115	-	3	1	0.346154
chr3	73183475	+	2	1	0.331263
chr3	73183475	+	2	1	0.331263
chr3	73183475	+	2	1	0.331263
chr1	235179182	-	3	1	0.325
chr2	137404025	-	3	0	0.321905
chr7	149166211	-	3	0	0.32
chr7	149166211	-	3	1	0.32
chr7	149166211	-	3	1	0.32
chr21	15388243	+	2	0	0.32
chr21	15388242	+	2	1	0.32
chr21	15388242	+	2	1	0.32
chr21	15388242	+	3	1	0.32
chr21	15388242	+	3	1	0.32
chr13	100247712	+	3	0	0.318367
chr12	128784439	-	3	1	0.317308
chr12	128784439	-	3	1	0.317308
chr12	128784439	-	2	1	0.317308
chr12	128784439	-	3	1	0.317308
chr8	25172709	-	3	1	0.303982
chr8	25172709	-	3	1	0.303982
chr15	78080005	-	3	1	0.302885
chr2	1844012	+	3	1	0.288889
chr1	5799793	+	3	1	0.280936
chr1	5799793	+	3	1	0.280936
chr2	241345539	-	3	0	0.28
chr2	241345539	-	3	1	0.28
chr14	100096592	-	2	1	0.272727
chr15	100495520	+	3	1	0.272727
chr15	100495520	+	3	1	0.272727
chr15	100495520	+	3	1	0.272727
chr15	100495520	+	3	1	0.272727
chr18	14142490	-	3	0	0.270769
chr18	14142490	-	2	1	0.270769
chr5	152055036	+	3	1	0.26963
chr20	56034688	-	3	1	0.267857
chr2	72385557	+	3	1	0.264075
chr2	72385557	+	3	1	0.264075
chr15	57989115	-	3	0	0.262185
chr15	57989115	-	2	1	0.262185
chr15	57989115	-	3	1	0.262185
chr20	51073718	+	3	1	0.261486
chr20	51073718	+	3	1	0.261486
chr20	51073718	+	3	1	0.261486
chr2	20337900	+	3	1	0.256667
chr14	69784151	+	3	1	0.254913
chr14	69784151	+	3	1	0.254913
chr20	1677028	+	3	1	0.252155
chr15	98959842	-	3	0	0.25
chr15	98959842	-	3	1	0.25
chr5	152055035	+	3	0	0.25
chr5	152055034	+	3	1	0.25
chr5	152055034	+	3	1	0.25
chr20	30507650	-	3	0	0.25
chr20	13855576	+	3	1	0.249044
chr20	4047772	+	3	1	0.242236
chr20	4047772	+	3	1	0.242236
chr20	30507650	-	3	1	0.241159
chr20	30507650	-	2	1	0.241159
chr20	30507650	-	2	1	0.241159
chr20	30507650	-	3	1	0.241159
chr20	30507650	-	3	1	0.241159
chr8	48986838	+	3	0	0.236695
chr2	33566209	+	3	1	0.235294
chr2	33566208	+	3	0	0.235294
chr1	230576622	+	3	1	0.23425
chr1	230576622	+	3	1	0.23425
chr9	100955213	+	2	1	0.233833
chr9	100955213	+	2	1	0.233833
chr6	38150287	-	3	0	0.232143
chr6	38150287	-	2	1	0.232143
chr6	38150287	-	3	1	0.232143
chr7	14768162	-	3	1	0.229376
chr7	14768162	-	3	1	0.229376
chr17	10526896	+	3	1	0.227922
chr22	19619838	+	3	1	0.222857
chr22	19619838	+	3	1	0.222857
chr9	100955211	+	3	1	0.222527
chr16	85018822	-	3	1	0.221867
chr16	85018822	-	3	1	0.221867
chr1	2493521	+	3	1	0.215385
chr2	145073405	-	3	1	0.211476
chr2	145073405	-	3	1	0.211476
chr2	145073405	-	3	1	0.211476
chr2	145073405	-	3	1	0.211476
chr10	16623898	+	3	0	0.2
chrX	80592876	+	3	1	0.2
chrX	80592876	+	3	1	0.2
chrX	80592876	+	3	1	0.2
chr22	28018272	-	3	0	0.199095
chr22	28018272	-	3	1	0.199095
chr10	52383108	-	2	1	0.198758
chr10	52383108	-	2	1	0.198758
chr8	94845912	-	3	1	0.198308
chr8	94845912	-	3	1	0.198308
chr8	94845799	-	3	1	0.198308
chr8	94845799	-	3	1	0.198308
chr1	45572011	+	3	1	0.198308
chr1	45572011	+	3	1	0.198308
chr11	2323011	-	3	1	0.192
chr11	2323011	-	3	1	0.192
chr11	2323011	-	3	1	0.192
chr11	2323011	-	2	1	0.192
chr22	49239481	+	3	1	0.191304
chr22	49239481	+	3	1	0.191304
chr10	77567117	+	2	1	0.188811
chr1	889074	+	3	1	0.188082
chr1	889074	+	3	1	0.188082
chr12	113383238	+	3	0	0.1875
chr8	48986839	+	3	1	0.184615
chr20	45580885	+	3	1	0.183696
chr15	89261495	+	3	1	0.181818
chr15	89261495	+	3	1	0.181818
chr15	89261495	+	3	1	0.181818
chr22	28018272	-	3	1	0.18
chr17	71256977	-	3	1	0.177991
chr1	228270067	+	3	1	0.177778
chr1	228270067	+	3	1	0.177778
chr1	228270067	+	3	1	0.177778
chr15	77954124	-	3	1	0.177231
chr2	128966735	+	3	1	0.175374
chr2	128966735	+	3	1	0.175374
chr8	144871831	+	3	0	0.175
chr5	148971880	-	3	1	0.174337
chr5	148971880	-	3	1	0.174337
chr15	31201510	+	3	1	0.173913
chr15	31201510	+	3	1	0.173913
chr1	1193825	-	3	1	0.173913
chr1	1193825	-	3	1	0.173913
chr5	8924077	-	3	1	0.17316
chr5	8924077	-	3	1	0.17316
chr5	8924077	-	3	1	0.17316
chr15	89261494	+	3	0	0.171875
chr2	82441952	-	3	1	0.170182
chr8	142441427	-	2	1	0.166667
chr8	142441427	-	3	1	0.166667
chr8	142441427	-	3	1	0.166667
chr2	237852845	+	3	0	0.166667
chr2	237852844	+	3	1	0.166667
chr2	23789295	-	3	1	0.165631
chr2	23789295	-	3	1	0.165631
chr2	23789295	-	3	1	0.165631
chr20	42574977	+	3	1	0.164571
chr20	42574977	+	2	1	0.164571
chr20	42574977	+	2	1	0.164571
chr20	42574977	+	3	1	0.164571
chr20	42574977	+	3	1	0.164571
chr20	42574977	+	3	1	0.164571
chr7	32701655	-	3	0	0.162896
chr7	32701655	-	3	1	0.162896
chr7	32701655	-	2	1	0.162896
chr7	32701655	-	2	1	0.162896
chr7	32701655	-	2	1	0.162896
chr7	32701655	-	3	1	0.162896
chr20	60258897	+	3	1	0.162406
chr4	35271625	-	3	1	0.162
chr4	35271625	-	3	1	0.162
chr1	3470700	-	3	1	0.161098
chr1	3470700	-	3	1	0.161098
chr21	47381149	-	3	1	0.16
chr6	161321534	-	3	1	0.16
chr6	161321534	-	3	1	0.16
chr6	161321534	-	3	1	0.16
chrX	68140660	+	3	1	0.159945
chr19	18704000	-	3	0	0.159557
chr12	114511721	-	3	0	0.159091
chr12	114511721	-	3	1	0.159091
chr3	73183474	+	3	0	0.159091
chr3	73183473	+	2	1	0.159091
chr3	73183473	+	2	1	0.159091
chr1	189195141	+	3	1	0.158869
chr15	31220045	-	3	1	0.156
chr15	31220045	-	3	1	0.156
chr15	31220045	-	3	1	0.156
chr15	31220045	-	3	1	0.156
chr15	31220045	-	3	1	0.156
chr3	59289373	+	2	1	0.155813
chr3	59289373	+	2	1	0.155813
chr3	59289373	+	2	1	0.155813
chr16	21610485	+	3	1	0.155365
chr16	21610531	+	3	1	0.155365
chr4	13216339	-	3	1	0.1536
chr4	13216339	-	3	1	0.1536
chr4	13216339	-	3	1	0.1536
chr4	13216339	-	3	1	0.1536
chr4	46160950	-	3	0	0.152727
chr4	46160950	-	3	1	0.152727
chr5	9208929	+	3	1	0.151991
chr5	9208929	+	3	1	0.151991
chr20	42532766	-	3	1	0.151948
chr15	64342421	-	3	1	0.151579
chr20	56034688	-	3	1	0.151261
chr20	56034688	-	3	1	0.151261
chr20	56034688	-	3	1	0.151261
chr20	56034688	-	3	1	0.151261
chr5	8924077	-	3	1	0.15
chr5	176555904	+	3	1	0.148553
chr5	176555904	+	3	1	0.148553
chr15	31420886	-	3	1	0.14625
chr2	121538136	+	3	1	0.144754
chr2	121538136	+	3	1	0.144754
chr2	121538136	+	3	1	0.144754
chr7	124292668	+	3	1	0.144
chr7	124292668	+	3	1	0.144
chr7	124292668	+	3	1	0.144
chr2	237852846	+	2	1	0.143382
chr2	237852846	+	3	1	0.143382
chr2	237852846	+	3	1	0.143382
chr11	69881040	-	3	1	0.138809
chr11	69881040	-	3	1	0.138809
chr11	69881040	-	3	1	0.138809
chr11	69881040	-	3	1	0.138809
chr22	49137971	-	3	1	0.138655
chr22	49138014	-	3	1	0.138655
chr22	49137971	-	3	1	0.138655
chr22	49138014	-	3	1	0.138655
chr2	132736300	+	3	1	0.137455
chr21	14556485	-	3	1	0.137455
chr21	29245501	-	3	1	0.137455
chr8	56951232	-	3	1	0.136646
chr8	56951232	-	3	1	0.136646
chr5	115960286	+	3	1	0.136106
chr5	115960286	+	3	1	0.136106
chr16	87204794	+	2	1	0.136106
chr16	87204794	+	2	1	0.136106
chr9	140287779	-	3	1	0.135944
chr9	140287779	-	2	1	0.135944
chr9	140287779	-	3	1	0.135944
chr9	140287779	-	3	1	0.135944
chr9	140287779	-	3	1	0.135944
chr9	134531799	-	3	1	0.134694
chr9	134531799	-	3	1	0.134694
chr5	173886741	+	3	0	0.134454
chr1	228270065	+	3	1	0.134127
chr20	39853980	-	3	1	0.133559
chr20	39853980	-	3	1	0.133559
chr7	158941862	-	2	1	0.133333
chr7	158941862	-	3	1	0.133333
chr7	158941862	-	3	1	0.133333
chr22	49028054	+	1	1	0.133333
chr22	49028054	+	2	1	0.133333
chr22	49028054	+	2	1	0.133333
chr22	49028054	+	3	1	0.133333
chr22	31662198	-	3	1	0.132353
chr21	15388244	+	2	1	0.132353
chrX	50213793	-	3	1	0.132287
chr1	156406349	+	3	1	0.131531
chr1	156406349	+	3	1	0.131531
chr1	156406349	+	3	1	0.131531
chr1	90121895	+	3	1	0.131092
chr9	13065283	-	3	1	0.130317
chr9	13065283	-	3	1	0.130317
chr9	13065283	-	3	1	0.130317
chr8	10483130	-	3	1	0.129808
chr8	10483130	-	3	1	0.129808
chr8	10483130	-	3	1	0.129808
chr17	75694353	+	3	1	0.129422
chr15	90291134	+	3	1	0.129412
chr7	100428185	-	3	1	0.128342
chr7	100428185	-	3	1	0.128342
chr7	100428185	-	3	1	0.128342
chr7	91656253	+	3	1	0.127095
chr7	91656253	+	3	1	0.127095
chr7	91656253	+	3	1	0.127095
chr2	236601689	+	3	0	0.126984
chr2	236601688	+	3	1	0.126984
chr2	236601688	+	3	1	0.126984
chr2	23833043	+	3	1	0.126359
chr2	23833043	+	3	1	0.126359
chr2	23833043	+	3	1	0.126359
chr7	158941862	-	3	0	0.125
chr7	158941862	-	2	1	0.125
chr7	158941862	-	3	1	0.125
chr2	2541393	+	3	1	0.121593
chr2	2541393	+	3	1	0.121593
chr2	130901443	-	3	1	0.121558
chr2	132286637	+	3	1	0.121558
chr2	130901443	-	3	1	0.121558
chr2	132286637	+	3	1	0.121558
chr2	130901443	-	3	1	0.121558
chr2	132286637	+	3	1	0.121558
chr2	130901443	-	2	1	0.121558
chr2	132286637	+	2	1	0.121558
chr2	130901443	-	3	1	0.121558
chr2	132286637	+	3	1	0.121558
chr16	46763961	-	3	0	0.121008
chr16	46763915	-	3	0	0.121008
chr11	128689156	-	3	1	0.12
chr11	128689156	-	2	1	0.12
chr11	128689156	-	3	1	0.12
chr7	158941916	-	3	1	0.12
chr1	19984282	+	3	1	0.119565
chr1	7579092	-	3	1	0.119255
chr1	7579092	-	3	1	0.119255
chr1	50766528	+	3	1	0.119034
chr1	50766528	+	3	1	0.119034
chr6	111231784	+	3	1	0.118154
chr6	111231784	+	2	1	0.118154
chr6	111231784	+	3	1	0.118154
chr6	111231784	+	3	1	0.118154
chr2	241345539	-	2	1	0.117647
chr2	241345539	-	3	1	0.117647
chr2	241345539	-	3	1	0.117647
chr1	20436247	-	3	1	0.11716
chr11	76895340	+	3	1	0.115385
chr20	18163949	-	3	1	0.115385
chrX	9538014	+	3	1	0.1152
chrX	9538014	+	3	1	0.1152
chrX	9538014	+	3	1	0.1152
chr7	149166211	-	3	1	0.114706
chr2	12093557	+	3	1	0.11413
chr1	40789543	-	3	1	0.111058
chr7	91517144	+	3	1	0.110149
chr7	91517144	+	3	1	0.110149
chr2	220253196	-	3	1	0.109714
chr20	60312504	-	3	1	0.109317
chr20	60312504	-	3	1	0.109317
chr2	42162654	-	3	1	0.109244
chr2	172886140	+	3	1	0.109231
chr8	57017398	-	3	1	0.108789
chr4	126351156	+	3	1	0.108606
chr14	36789552	-	3	1	0.1082
chr14	36789552	-	2	1	0.1082
chr14	36789552	-	2	1	0.1082
chr14	36789552	-	2	1	0.1082
chr14	36789552	-	3	1	0.1082
chr14	36789552	-	3	1	0.1082
chr2	168880734	+	3	1	0.106609
chr8	142441427	-	3	0	0.105882
chr8	142441427	-	3	1	0.105882
chr7	101647924	+	3	1	0.104727
chr7	101647924	+	3	1	0.104727
chr22	50880525	+	3	1	0.104489
chr5	155885160	-	3	1	0.104348
chr6	170508999	-	3	1	0.103992
chr17	79356099	-	2	1	0.103896
chr17	79356099	-	2	1	0.103896
chr17	79356099	-	2	1	0.103896
chr15	41613089	+	3	1	0.103349
chr19	4360844	+	3	0	0.102273
chr20	56522848	-	3	1	0.102273
chr20	56522848	-	3	1	0.102273
chr20	56522848	-	3	1	0.102273
chr7	131339439	+	3	0	0.101562
chr22	50439405	-	3	1	0.100334
chr22	50439405	-	3	1	0.100334
chr22	50439405	-	3	1	0.100334
chr16	1223329	+	3	1	0.100186
chr22	18167233	-	3	1	0.1
chr9	137035106	+	3	0	0.1
chr2	113483876	+	3	1	0.1
chr2	113483876	+	3	1	0.1
chr2	113483876	+	3	1	0.1
chr2	113483876	+	3	1	0.1
chr2	113483876	+	3	1	0.1
chr20	38124027	+	3	1	0.0987943
chr20	38124027	+	3	1	0.0987943
chr22	36564712	-	3	1	0.0973913
chr22	36564712	-	3	1	0.0973913
chr22	36564712	-	3	1	0.0973913
chr9	16592511	+	2	1	0.0967864
chr9	16592511	+	2	1	0.0967864
chr1	203258859	-	3	1	0.0961538
chr2	105467276	-	3	1	0.096
chr12	54552404	-	3	1	0.096
chr12	54552404	-	3	1	0.096
chr12	54552404	-	3	1	0.096
chr12	54552404	-	3	1	0.096
chr20	49644162	+	3	1	0.0957545
chr20	49644162	+	3	1	0.0957545
chr20	49644162	+	3	1	0.0957545
chr9	140870541	+	3	1	0.0956711
chrX	22969693	-	3	1	0.0947368
chr5	177713191	-	3	1	0.0942857
chr5	177713191	-	3	1	0.0942857
chr5	177713191	-	3	1	0.0942857
chr5	177713191	-	3	1	0.0942857
chr10	82020463	+	2	1	0.0934881
chr10	82020463	+	1	1	0.0934881
chr10	82020463	+	2	1	0.0934881
chr10	82020463	+	2	1	0.0934881
chr2	42162654	-	3	0	0.0928571
chr22	47389461	+	3	1	0.0927536
chr22	47389461	+	3	1	0.0927536
chr22	50880524	+	3	0	0.0914286
chr22	50880523	+	3	1	0.0914286
chr22	50880523	+	3	1	0.0914286
chr20	15542820	-	3	1	0.0907372
chr20	15542820	-	2	1	0.0907372
chr20	15542820	-	2	1	0.0907372
chr20	15542820	-	3	1	0.0907372
chr20	15542820	-	3	1	0.0907372
chr20	15542820	-	3	1	0.0907372
chr2	109591641	+	3	1	0.0906318
chr2	109591641	+	3	1	0.0906318
chr5	148505191	-	3	1	0.0906294
chr21	42551667	+	3	1	0.09
chr15	29255393	+	3	1	0.0898809
chr15	29255393	+	3	1	0.0898809
chr18	10194298	+	2	1	0.0896917
chr2	73506788	+	3	0	0.0896359
chr2	73506787	+	3	1	0.0896359
chr2	73506787	+	3	1	0.0896359
chr9	97899767	-	3	1	0.0883929
chr9	97899767	-	3	1	0.0883929
chr9	97899767	-	3	1	0.0883929
chr3	195597361	-	2	1	0.0876872
chr3	195597361	-	2	1	0.0876872
chr2	238409420	-	3	1	0.0876089
chr8	10282027	+	3	1	0.0857856
chr8	10282027	+	3	1	0.0857856
chr8	10282027	+	3	1	0.0857856
chr8	10282027	+	3	1	0.0857856
chr11	1472758	-	3	0	0.0857143
chr11	1472758	-	3	1	0.0857143
chr11	1472758	-	3	1	0.0857143
chr8	21183704	-	3	0	0.0852273
chr10	79163585	+	2	1	0.08473
chr2	131582688	-	3	1	0.084524
chr2	131582688	-	2	1	0.084524
chr2	131582688	-	2	1	0.084524
chr2	131582688	-	3	1	0.084524
chr15	24921262	+	3	1	0.0844156
chr15	70672667	-	3	1	0.0832236
chr15	70672667	-	3	1	0.0832236
chr11	62663792	+	2	1	0.0832236
chr1	20982830	-	3	1	0.0827923
chr1	20982830	-	3	1	0.0827923
chr2	73506789	+	3	1	0.0823529
chrX	47108575	-	3	1	0.0815934
chrX	47108575	-	3	1	0.0815934
chr5	170873315	+	3	1	0.0806723
chr5	170873315	+	3	1	0.0806723
chr5	170873315	+	3	1	0.0806723
chr12	2879361	-	3	1	0.0801484
chr8	146053140	+	3	1	0.0784314
chr16	1180653	-	3	0	0.0772414
chr16	1180653	-	3	1	0.0772414
chr16	1180653	-	3	1	0.0772414
chr5	54057721	-	3	1	0.0767045
chr5	54057721	-	3	1	0.0767045
chr1	14659529	-	3	1	0.0760686
chr1	14659529	-	3	1	0.0760686
chr1	14659529	-	3	1	0.0760686
chr1	14659529	-	3	1	0.0760686
chr1	14659529	-	3	1	0.0760686
chr1	14659529	-	3	1	0.0760686
chr17	66754343	+	3	1	0.0760686
chr17	66745108	-	3	1	0.0760686
chr17	66754343	+	3	1	0.0760686
chr17	66745108	-	3	1	0.0760686
chr17	66754343	+	3	1	0.0760686
chr17	66745108	-	3	1	0.0760686
chr17	66754343	+	3	1	0.0760686
chr17	66745108	-	3	1	0.0760686
chr17	66754343	+	3	1	0.0760686
chr17	66745108	-	3	1	0.0760686
chr17	66754343	+	3	1	0.0760686
chr17	66745108	-	3	1	0.0760686
chr18	25588549	+	2	1	0.075956
chr18	25588549	+	2	1	0.075956
chr20	20905371	-	3	1	0.0753623
chr20	20905371	-	3	1	0.0753623
chr16	57181285	+	3	1	0.0746235
chr16	57181285	+	3	1	0.0746235
chr16	23517004	-	3	1	0.0746235
chr5	1130566	-	3	1	0.0738462
chr5	1130566	-	3	1	0.0738462
chr1	64937017	-	3	1	0.0736573
chr1	64937017	-	3	1	0.0736573
chr2	45966815	+	3	1	0.0736573
chr2	45966815	+	3	1	0.0736573
chr15	80810973	+	3	1	0.0736029
chr15	80810973	+	3	1	0.0736029
chr8	140674071	+	3	1	0.0732453
chr2	128966733	+	3	1	0.0728745
chr10	114302177	-	2	1	0.0722408
chr10	114302177	-	2	1	0.0722408
chr9	110031678	-	3	1	0.0719942
chr15	102019947	-	3	1	0.0713489
chr15	102019947	-	3	1	0.0713489
chr6	168469822	-	3	1	0.0712256
chr6	168469822	-	3	1	0.0712256
chr16	56357973	-	3	0	0.0707339
chr8	145322127	-	3	1	0.0705882
chr8	145491213	-	3	1	0.0705882
chr12	47128676	-	3	1	0.0699769
chr12	47128676	-	3	1	0.0699769
chrX	90939834	+	3	1	0.0693048
chrY	4791935	+	3	1	0.0693048
chr8	145016457	-	3	1	0.0680866
chr6	169477108	-	3	1	0.0676923
chr6	169477108	-	3	1	0.0676923
chr15	56075907	-	3	1	0.067686
chr11	76900529	+	2	1	0.0675192
chr3	193747183	-	2	1	0.0675192
chr1	19595280	-	3	1	0.0675192
chr1	19595280	-	3	1	0.0675192
chr1	19632726	-	3	1	0.0675192
chr1	19632726	-	3	1	0.0675192
chr22	43209359	+	3	1	0.0675165
chr22	43209359	+	3	1	0.0675165
chr22	43209359	+	3	1	0.0675165
chr22	50988977	-	3	1	0.0675165
chr22	50988977	-	3	1	0.0675165
chr22	50988977	-	2	1	0.0675165
chr22	50988977	-	1	1	0.0675165
chr22	50988977	-	1	1	0.0675165
chr22	50988977	-	2	1	0.0675165
chr22	50988977	-	2	1	0.0675165
chr22	50988977	-	3	1	0.0675165
chr16	89604523	+	3	1	0.0673469
chr1	6196816	-	3	1	0.0654731
chr9	126165032	-	3	1	0.0650888
chr15	76000828	+	3	1	0.0648123
chr15	76000828	+	3	1	0.0648123
chr15	78175270	-	3	1	0.0648123
chr15	78175270	-	3	1	0.0648123
chr20	33062845	-	3	1	0.0645933
chr4	3464394	+	3	1	0.0636414
chr20	18163949	-	3	0	0.0634615
chr20	18163949	-	3	1	0.0634615
chr16	89778563	-	3	1	0.0630542
chr16	89778563	-	3	1	0.0630542
chr21	28606673	+	2	1	0.0630179
chr21	28606673	+	1	1	0.0630179
chr21	28606673	+	1	1	0.0630179
chr21	28606673	+	2	1	0.0630179
chr7	7331747	+	3	1	0.0624177
chr7	7331747	+	3	1	0.0624177
chr7	7331747	+	3	1	0.0624177
chr4	7708454	+	3	1	0.0620301
chr4	7708373	+	3	1	0.0620301
chr8	7078553	-	3	1	0.0619843
chr8	7078553	-	3	1	0.0619843
chr8	7537149	-	3	1	0.0619843
chr8	7537149	-	3	1	0.0619843
chr8	7923996	+	3	1	0.0619843
chr8	7923996	+	3	1	0.0619843
chr8	12457986	-	3	1	0.0619843
chr8	12457986	-	3	1	0.0619843
chr22	18167233	-	3	1	0.0613811
chr22	18167233	-	2	1	0.0613811
chr22	18167233	-	2	1	0.0613811
chr22	18167233	-	3	1	0.0613811
chr21	42551669	+	2	1	0.0613811
chr21	42551669	+	2	1	0.0613811
chr22	47006134	+	3	1	0.061086
chr5	137576758	+	3	1	0.0604196
chr5	137576758	+	3	1	0.0604196
chr5	137576758	+	3	1	0.0604196
chr5	137576758	+	3	1	0.0604196
chr5	137576758	+	2	1	0.0604196
chr5	137576758	+	3	1	0.0604196
chr2	20051020	-	3	1	0.0603922
chr16	10823296	+	3	1	0.0594952
chr16	10823296	+	2	1	0.0594952
chr16	10823296	+	3	1	0.0594952
chr16	10823296	+	3	1	0.0594952
chr9	136547037	-	3	1	0.0590909
chr22	47006132	+	3	1	0.0589569
chr9	116905905	+	3	1	0.0582617
chr9	116905905	+	3	1	0.0582617
chrX	47053949	-	3	1	0.0577303
chr8	103744378	+	3	1	0.0576
chr8	103744378	+	3	1	0.0576
chr8	103744378	+	3	1	0.0576
chr8	144871832	+	3	1	0.0573529
chr17	1974812	+	3	1	0.05625
chr17	1974812	+	3	1	0.05625
chr17	1974812	+	3	1	0.05625
chr1	173690864	+	3	1	0.0562106
chr1	173690864	+	3	1	0.0562106
chr1	173690864	+	3	1	0.0562106
chr16	88268668	+	2	1	0.0562106
chr16	88268668	+	2	1	0.0562106
chr16	88268668	+	2	1	0.0562106
chr7	101395046	+	3	1	0.0561039
chr2	97533298	-	3	1	0.0561039
chr2	97533298	-	3	1	0.0561039
chr2	97533298	-	3	1	0.0561039
chr2	97533298	-	3	1	0.0561039
chr22	20125013	-	3	1	0.0561039
chr16	134680	+	3	1	0.0548571
chr16	134680	+	2	1	0.0548571
chr16	134680	+	2	1	0.0548571
chr16	134680	+	3	1	0.0548571
chr16	134680	+	3	1	0.0548571
chr12	57421051	-	3	1	0.0548437
chr17	43313507	-	3	0	0.0544218
chr17	43313507	-	3	1	0.0544218
chr17	43313507	-	3	1	0.0544218
chr22	48923481	-	3	1	0.0543791
chr7	132328179	-	3	1	0.0537084
chr7	132328179	-	3	1	0.0537084
chr6	160235180	-	3	1	0.0535404
chr6	160235180	-	3	1	0.0535404
chr6	160235180	-	3	1	0.0535404
chr15	83777195	+	3	1	0.0535205
chr1	16825257	-	3	1	0.0534814
chr15	98959842	-	2	1	0.0533333
chr15	98959842	-	3	1	0.0533333
chr15	98959842	-	3	1	0.0533333
chr2	74985520	-	3	1	0.0531692
chr2	74985520	-	3	1	0.0531692
chr17	32564780	+	3	1	0.0528254
chr9	90440103	+	3	0	0.0519481
chr9	90440102	+	3	1	0.0519481
chr9	90440102	+	2	1	0.0519481
chr9	90440102	+	3	1	0.0519481
chr9	90440102	+	3	1	0.0519481
chr2	105467276	-	3	1	0.050905
chr6	34479464	+	3	0	0.0507185
chr6	34479463	+	3	1	0.0507185
chr6	34479463	+	3	1	0.0507185
chr6	34479463	+	3	1	0.0507185
chr14	105191213	+	3	1	0.0505263
chr14	105191213	+	3	1	0.0505263
chr14	105191213	+	3	1	0.0505263
chr2	159038433	+	3	1	0.0500436
chr9	138785948	-	3	1	0.05
chr1	147400600	+	3	1	0.0495141
chr22	37225632	+	3	1	0.049481
chr22	37225632	+	3	1	0.049481
chr2	236601690	+	3	1	0.0494118
chr22	16933934	+	3	1	0.049152
chr22	16933934	+	3	1	0.049152
chr9	137035107	+	2	1	0.0491049
chr9	137035107	+	2	1	0.0491049
chr10	132841651	-	2	1	0.0491049
chr10	132841651	-	2	1	0.0491049
chr16	89376619	+	3	1	0.0488843
chr5	135391544	+	3	1	0.0487013
chr5	135391544	+	3	1	0.0487013
chr14	84068734	-	3	1	0.0485333
chr9	73092014	+	3	1	0.0484615
chr20	62683350	+	3	1	0.0481322
chr20	62683350	+	3	1	0.0481322
chr20	62683350	+	3	1	0.0481322
chr7	9563606	-	3	1	0.0475429
chr7	9563606	-	3	1	0.0475429
chr7	9563606	-	3	1	0.0475429
chr7	9563606	-	3	1	0.0475429
chr7	9563606	-	3	1	0.0475429
chr7	9563606	-	3	1	0.0475429
chr7	9563606	-	3	1	0.0475429
chr17	54861338	-	3	1	0.0475429
chr17	54861338	-	3	1	0.0475429
chr17	54861338	-	3	1	0.0475429
chr17	54861338	-	3	1	0.0475429
chr17	54861338	-	3	1	0.0475429
chr17	54861338	-	3	1	0.0475429
chr17	54861338	-	3	1	0.0475429
chr2	31816993	+	3	1	0.0474973
chr2	31816993	+	3	1	0.0474973
chr2	31816993	+	3	1	0.0474973
chr7	312668	-	3	1	0.0474725
chr7	312668	-	3	1	0.0474725
chr7	312668	-	3	1	0.0474725
chr4	2266958	-	3	1	0.0470958
chr4	2266958	-	3	1	0.0470958
chr4	2266958	-	3	1	0.0470958
chr4	2266958	-	3	1	0.0470958
chr3	195597361	-	2	1	0.0470958
chr20	60258899	+	3	1	0.0470588
chr1	17241014	+	3	1	0.046856
chr2	44785910	+	3	1	0.0468133
chr2	44785910	+	2	1	0.0468133
chr2	44785910	+	3	1	0.0468133
chr2	44785910	+	3	1	0.0468133
chr1	162126893	+	3	1	0.0457143
chr1	162126893	+	3	1	0.0457143
chr14	24901911	-	3	1	0.0448458
chr18	34907431	+	2	1	0.0447847
chr2	135340748	-	3	1	0.0447205
chr2	135340748	-	3	1	0.0447205
chr2	135340748	-	3	1	0.0447205
chr2	135340748	-	3	1	0.0447205
chr22	32330013	+	3	1	0.0446818
chr20	61922657	+	3	1	0.0445217
chr20	61922657	+	3	1	0.0445217
chr20	61922657	+	3	1	0.0445217
chr20	61922657	+	2	1	0.0445217
chr20	61922657	+	2	1	0.0445217
chr20	61922657	+	3	1	0.0445217
chr5	178258325	+	3	1	0.0444832
chr8	143419034	-	3	1	0.0441176
chr8	143419034	-	3	1	0.0441176
chr2	75951318	+	3	1	0.0438857
chr1	202128117	-	3	1	0.0438857
chr1	202128117	-	3	1	0.0438857
chr1	202128117	-	3	1	0.0438857
chr1	202128117	-	3	1	0.0438857
chr22	50010783	+	3	1	0.0438436
chr22	50010783	+	3	1	0.0438436
chr3	50262464	+	3	0	0.0435374
chr1	203258859	-	3	1	0.0433333
chr22	34714023	+	3	1	0.0432
chr22	34714023	+	3	1	0.0432
chr22	34714023	+	3	1	0.0432
chr1	201981756	-	3	1	0.0419959
chr1	201981756	-	3	1	0.0419959
chr1	201981756	-	3	1	0.0419959
chr1	10725002	+	3	1	0.0414118
chr1	10725002	+	3	1	0.0414118
chr1	10725002	+	2	1	0.0414118
chr1	10725002	+	3	1	0.0414118
chr5	149151638	+	3	1	0.0413397
chrX	132618103	-	3	1	0.0413397
chrX	26574411	+	3	1	0.04096
chrX	26574411	+	3	1	0.04096
chr22	46861203	-	3	1	0.0405115
chr22	46861203	-	2	1	0.0405115
chr22	46861203	-	3	1	0.0405115
chr22	46861203	-	3	1	0.0405115
chr20	61410384	-	3	1	0.0404211
chr14	34201407	-	3	1	0.0398864
chr2	2894773	+	3	1	0.0392857
chr7	139677429	+	3	1	0.0392839
chr7	139677429	+	3	1	0.0392839
chr15	93665633	-	3	1	0.039
chr15	93665633	-	2	1	0.039
chr15	93665633	-	3	1	0.039
chr20	54388699	-	3	1	0.0384
chr20	54388699	-	3	1	0.0384
chr2	24261757	-	3	1	0.0380952
chr8	138890117	-	3	1	0.0380343
chr8	138890117	-	3	1	0.0380343
chr8	138890117	-	3	1	0.0380343
chr8	138890117	-	3	1	0.0380343
chr8	138890117	-	3	1	0.0380343
chr2	55938296	-	3	1	0.0380343
chr2	55938296	-	3	1	0.0380343
chr2	55938296	-	3	1	0.0380343
chr2	55938296	-	3	1	0.0380343
chr2	55938296	-	3	1	0.0380343
chrX	125525966	+	3	1	0.0380343
chrX	125525966	+	3	1	0.0380343
chrX	125525966	+	3	1	0.0380343
chrX	125525966	+	3	1	0.0380343
chrX	125525966	+	3	1	0.0380343
chr20	10015475	-	3	1	0.0379055
chr20	10015475	-	3	1	0.0379055
chr20	10015475	-	2	1	0.0379055
chr20	10015475	-	3	1	0.0379055
chr20	10015475	-	3	1	0.0379055
chr20	56014577	+	3	1	0.0376766
chr20	56014577	+	3	1	0.0376766
chr20	56014577	+	3	1	0.0376766
chr20	56014577	+	3	1	0.0376766
chr2	3671779	-	3	1	0.0375652
chr2	3671779	-	3	1	0.0375652
chr7	37107755	-	3	1	0.0374026
chr7	37107755	-	3	1	0.0374026
chr7	37107755	-	3	1	0.0374026
chr7	37107755	-	3	1	0.0374026
chr7	37107755	-	2	1	0.0374026
chr7	37107755	-	2	1	0.0374026
chr7	37107755	-	3	1	0.0374026
chr7	37107755	-	3	1	0.0374026
chr7	37107755	-	3	1	0.0374026
chr15	41795342	+	3	1	0.0365589
chr1	161952799	-	3	1	0.0362949
chr1	161952799	-	3	1	0.0362949
chr1	212840777	+	3	1	0.0362949
chr1	212840777	+	3	1	0.0362949
chr1	161952799	-	3	1	0.0362949
chr1	212840777	+	3	1	0.0362949
chr1	1281523	-	3	1	0.0361633
chr1	228204178	+	3	1	0.0360102
chr1	229449149	-	3	1	0.0357454
chr1	229449149	-	3	1	0.0357454
chr8	142387132	+	3	1	0.0356335
chr8	142387132	+	3	1	0.0356335
chr8	142387132	+	3	1	0.0356335
chr22	19715874	-	3	1	0.0353672
chr22	19715874	-	3	1	0.0353672
chr22	28180224	-	3	1	0.035348
chr22	28180224	-	3	1	0.035348
chr8	21183704	-	3	1	0.0349206
chr11	73092798	+	3	1	0.0349063
chr11	73092798	+	3	1	0.0349063
chr11	73092798	+	3	1	0.0349063
chr1	229361419	+	3	1	0.0348073
chrX	148902511	-	3	1	0.0347228
chrX	148902511	-	3	1	0.0347228
chr20	6292217	+	3	1	0.0346524
chr3	127295776	-	2	1	0.0337582
chr3	127295776	-	2	1	0.0337582
chr1	90249186	+	3	1	0.0336277
chr1	90249186	+	3	1	0.0336277
chr5	32951285	+	3	1	0.0336162
chr5	34657332	+	3	1	0.0328827
chr15	78014339	+	3	1	0.0320249
chr15	78014339	+	2	1	0.0320249
chr15	78014339	+	2	1	0.0320249
chr15	78014339	+	3	1	0.0320249
chr14	77402854	-	3	1	0.0317998
chr15	82780052	+	3	1	0.0314313
chr15	82959781	-	3	1	0.0314313
chr15	83156644	+	3	1	0.0314313
chr15	84884035	+	3	1	0.0314313
chr15	85763142	+	3	1	0.0314313
chr1	182640080	+	3	1	0.0313482
chr22	50010781	+	3	1	0.0310278
chr1	111376425	-	3	1	0.03072
chr1	111376425	-	3	1	0.03072
chr2	138562075	-	3	1	0.03072
chr2	138562075	-	3	1	0.03072
chr12	119017119	-	3	1	0.03072
chr12	119017119	-	3	1	0.03072
chr21	9488694	+	3	1	0.03072
chr21	9488694	+	3	1	0.03072
chr4	182951384	-	3	1	0.03072
chr4	182951384	-	3	1	0.03072
chrX	12380473	-	3	1	0.03072
chrX	64034238	+	3	1	0.03072
chrX	12380473	-	3	1	0.03072
chrX	64034238	+	3	1	0.03072
chr6	86090451	+	3	1	0.03072
chr6	86090451	+	3	1	0.03072
chr15	31329174	+	3	1	0.0306905
chrX	104917311	-	3	1	0.0304274
chr5	131052828	-	3	1	0.0303824
chr5	131052828	-	3	1	0.0303824
chr1	40473744	+	3	1	0.0303824
chr1	40473744	+	3	1	0.0303824
chr12	56071485	+	3	1	0.0303824
chr12	56071485	+	3	1	0.0303824
chr17	66399997	-	3	1	0.0303824
chr17	66399997	-	3	1	0.0303824
chr9	20308022	-	3	1	0.0303824
chr9	70398346	-	3	1	0.0303824
chr9	20308022	-	3	1	0.0303824
chr9	70398346	-	3	1	0.0303824
chrX	42769857	+	3	1	0.0303824
chrX	42769857	+	3	1	0.0303824
chr4	3732752	+	3	1	0.0302098
chr4	3732752	+	3	1	0.0302098
chr4	3732752	+	3	1	0.0302098
chr2	239601984	+	3	1	0.0302098
chr2	239601984	+	3	1	0.0302098
chr2	239601984	+	3	1	0.0302098
chr2	239601984	+	3	1	0.0302098
chr2	239601984	+	2	1	0.0302098
chr2	239601984	+	3	1	0.0302098
chr9	44118208	-	3	1	0.0297476
chr4	113395897	-	3	1	0.0295385
chr4	113395897	-	2	1	0.0295385
chr4	113395897	-	3	1	0.0295385
chr4	113395897	-	3	1	0.0295385
chr12	74465769	+	3	1	0.0292571
chr16	59464558	+	3	1	0.029174
chr16	59464558	+	3	1	0.029174
chr19	42044551	-	2	1	0.0288082
chr17	44941474	+	3	1	0.0287902
chr1	12185371	+	3	1	0.0269318
chr1	12185371	+	3	1	0.0269318
chr10	77122209	-	2	1	0.0267161
chr1	41848635	+	3	1	0.0264781
chr5	176060111	+	3	1	0.0259174
chr5	176060111	+	2	1	0.0259174
chr5	176060111	+	3	1	0.0259174
chr8	65149244	+	3	1	0.0258462
chr8	65149244	+	3	1	0.0258462
chr8	65149244	+	3	1	0.0258462
chr2	74453892	-	3	1	0.0258162
chr2	74453892	-	3	1	0.0258162
chr4	49009640	-	3	1	0.0252468
chr4	49009640	-	3	1	0.0252468
chr1	31047124	-	3	1	0.0252072
chr1	31047124	-	3	1	0.0252072
chr1	31047124	-	3	1	0.0252072
chr2	131104129	+	3	1	0.0250218
chr2	131104129	+	3	1	0.0250218
chrX	113623177	-	3	0	0.025
chr4	170536517	-	3	1	0.024
chr4	170536517	-	3	1	0.024
chr14	43958585	+	3	1	0.0236308
chr14	43958585	+	2	1	0.0236308
chr14	43958585	+	3	1	0.0236308
chr14	43958585	+	3	1	0.0236308
chr7	76144439	-	3	1	0.0234066
chr7	76144439	-	3	1	0.0234066
chr7	76144439	-	2	1	0.0234066
chr7	76144439	-	3	1	0.0234066
chr11	44325196	+	3	1	0.0232708
chr20	623653	+	3	1	0.0231884
chr20	623653	+	3	1	0.0231884
chrY	16492982	-	3	1	0.02304
chrY	16492982	-	3	1	0.02304
chr1	67807711	-	3	1	0.0229989
chr15	83523344	-	3	1	0.0229477
chr15	83523344	-	3	1	0.0229477
chr1	105029976	-	3	1	0.0225055
chr1	105029976	-	2	1	0.0225055
chr1	105029976	-	3	1	0.0225055
chr1	105029976	-	3	1	0.0225055
chr15	27938360	+	3	1	0.0219972
chr6	34297574	-	3	1	0.0219927
chr8	116411289	+	3	1	0.0219429
chr8	116411289	+	3	1	0.0219429
chr17	61092826	-	3	1	0.0219429
chr17	61092826	-	3	1	0.0219429
chr2	82472091	+	3	1	0.0217017
chr2	82472091	+	3	1	0.0217017
chrX	64386072	-	3	1	0.0217017
chrX	64386072	-	3	1	0.0217017
chr5	114938885	-	3	1	0.0215321
chr8	6950518	+	3	1	0.0214561
chr8	6950518	+	3	1	0.0214561
chr8	11871656	-	3	1	0.0214561
chr8	11871656	-	3	1	0.0214561
chr8	6950518	+	3	1	0.0214561
chr8	11871656	-	3	1	0.0214561
chr8	6950518	+	2	1	0.0214561
chr8	6950518	+	2	1	0.0214561
chr8	11871656	-	2	1	0.0214561
chr8	11871656	-	2	1	0.0214561
chr8	6950518	+	3	1	0.0214561
chr8	11871656	-	3	1	0.0214561
chr4	4108314	-	2	1	0.0214561
chr4	4108314	-	2	1	0.0214561
chr11	67722260	-	2	1	0.0214561
chr11	67722260	-	2	1	0.0214561
chr17	53423958	-	3	1	0.0213729
chr17	53423958	-	3	1	0.0213729
chr17	53423958	-	3	1	0.0213729
chr17	53423958	-	3	1	0.0213729
chr6	170440852	+	3	1	0.0212808
chr1	150240183	+	3	1	0.0211765
chr7	52402715	+	3	1	0.0210449
chr7	52402715	+	3	1	0.0210449
chr14	105649144	-	3	1	0.021039
chr14	105649144	-	3	1	0.021039
chr14	105649144	-	2	1	0.021039
chr14	105649144	-	3	1	0.021039
chr15	102509375	+	3	1	0.021039
chr1	21764	-	3	1	0.021039
chr2	114349230	+	3	1	0.021039
chr12	81889	+	3	1	0.021039
chr9	21877	-	3	1	0.021039
chr17	15725317	-	3	1	0.0209807
chr17	20543199	-	3	1	0.0209807
chr17	15725317	-	3	1	0.0209807
chr17	20543199	-	3	1	0.0209807
chr17	15725317	-	3	1	0.0209807
chr17	20543199	-	3	1	0.0209807
chr2	232582057	-	3	1	0.0205333
chr14	45119374	+	3	1	0.0203519
chr14	45119374	+	3	1	0.0203519
chr14	45119374	+	3	1	0.0203519
chr1	144540434	+	3	1	0.0201151
chr1	144540434	+	3	1	0.0201151
chr1	144540434	+	3	1	0.0201151
chr2	5770870	+	3	1	0.0201151
chr2	5770870	+	3	1	0.0201151
chr2	5770870	+	3	1	0.0201151
chr22	46322505	+	3	1	0.0198056
chr22	46322505	+	3	1	0.0198056
chr22	46322505	+	3	1	0.0198056
chr20	57721160	-	3	1	0.0197288
chr20	57721160	-	3	1	0.0197288
chr20	57721160	-	3	1	0.0197288
chr2	111394214	+	3	1	0.0194206
chr2	111394214	+	3	1	0.0194206
chr2	111394214	+	2	1	0.0194206
chr2	111394214	+	3	1	0.0194206
chr12	48790418	+	3	1	0.0194206
chr12	48790418	+	3	1	0.0194206
chr12	48790418	+	2	1	0.0194206
chr12	48790418	+	3	1	0.0194206
chr17	12023314	+	3	1	0.0193892
chr8	84183449	+	3	1	0.0192
chr8	84183449	+	3	1	0.0192
chr5	12577409	+	3	1	0.0192
chr5	12577409	+	3	1	0.0192
chr1	238152076	+	3	1	0.0192
chr1	238152076	+	3	1	0.0192
chr2	156963566	+	3	1	0.0192
chr2	156963566	+	3	1	0.0192
chr4	85934317	-	3	1	0.0192
chr4	85934317	-	3	1	0.0192
chr9	23910368	+	3	1	0.0192
chr9	23910368	+	3	1	0.0192
chrX	79098003	+	3	1	0.0192
chrX	105656226	+	3	1	0.0192
chrX	79098003	+	3	1	0.0192
chrX	105656226	+	3	1	0.0192
chrX	102916376	+	3	1	0.0190909
chr22	25272254	+	3	1	0.0190642
chr7	44310844	-	3	1	0.0190476
chr14	71681853	-	3	1	0.018989
chr14	71681853	-	3	1	0.018989
chr8	64527746	-	3	1	0.018989
chr8	64527746	-	3	1	0.018989
chr15	76794903	+	3	1	0.018989
chr15	76794903	+	3	1	0.018989
chr5	21295893	-	3	1	0.018989
chr5	21295893	-	3	1	0.018989
chr1	69109080	-	3	1	0.018989
chr1	173850240	-	3	1	0.018989
chr1	69109080	-	3	1	0.018989
chr1	173850240	-	3	1	0.018989
chr2	186747563	-	3	1	0.018989
chr2	188599809	+	3	1	0.018989
chr2	186747563	-	3	1	0.018989
chr2	188599809	+	3	1	0.018989
chr12	23788447	+	3	1	0.018989
chr12	63662985	-	3	1	0.018989
chr12	23788447	+	3	1	0.018989
chr12	63662985	-	3	1	0.018989
chr4	53694917	-	3	1	0.018989
chr4	58812467	+	3	1	0.018989
chr4	99986688	-	3	1	0.018989
chr4	53694917	-	3	1	0.018989
chr4	58812467	+	3	1	0.018989
chr4	99986688	-	3	1	0.018989
chrX	5745548	-	3	1	0.018989
chrX	83610707	+	3	1	0.018989
chrX	5745548	-	3	1	0.018989
chrX	83610707	+	3	1	0.018989
chr14	67422419	-	3	1	0.018989
chr14	67422419	-	3	1	0.018989
chr6	136722759	+	3	1	0.018989
chr6	136722759	+	3	1	0.018989
chr22	24547635	-	3	1	0.0182232
chrX	62764802	+	3	1	0.0181527
chr20	39805510	-	3	1	0.0179251
chr20	39805510	-	3	1	0.0179251
chr20	39805510	-	3	1	0.0179251
chr20	39805510	-	3	1	0.0179251
chr8	137574403	+	3	1	0.017756
chr2	3246173	-	3	1	0.0175374
chr2	3246173	-	3	1	0.0175374
chr2	3246328	-	3	1	0.0175374
chr2	3246328	-	3	1	0.0175374
chr7	141401557	+	3	1	0.0172627
chr7	141401557	+	3	1	0.0172627
chr7	141401557	+	3	1	0.0172627
chr1	115583890	-	3	1	0.0171429
chr1	115583890	-	3	1	0.0171429
chr21	33314068	+	2	1	0.0170216
chr22	37869994	+	3	1	0.0168312
chr22	37869994	+	3	1	0.0168312
chr6	116885118	-	3	1	0.0166709
chr8	72559621	+	3	1	0.0162909
chr2	45240097	+	3	1	0.016226
chr2	45240097	+	3	1	0.016226
chr2	45240097	+	3	1	0.016226
chr2	45240097	+	3	1	0.016226
chr1	18496546	-	3	1	0.0158869
chrX	152101963	-	3	1	0.0158026
chr5	43798404	-	3	1	0.0157792
chr5	43798404	-	3	1	0.0157792
chr1	174549758	+	3	1	0.0157792
chr1	174549758	+	3	1	0.0157792
chr7	88767153	-	3	1	0.0156741
chr7	88767153	-	3	1	0.0156741
chr17	46804665	-	3	1	0.0156
chr15	34807304	-	3	1	0.0155844
chr15	34807304	-	3	1	0.0155844
chr8	76546831	-	3	1	0.01536
chr8	76546831	-	3	1	0.01536
chr2	34339068	-	3	1	0.01536
chr2	34339068	-	3	1	0.01536
chr15	20268609	+	3	1	0.0151912
chr15	20268609	+	3	1	0.0151912
chr8	141045914	-	3	1	0.0150706
chr8	141045914	-	3	1	0.0150706
chr22	31500043	+	3	1	0.0149481
chr22	31500043	+	3	1	0.0149481
chr22	31500043	+	3	1	0.0149481
chr22	31500043	+	3	1	0.0149481
chr2	129951167	+	3	1	0.0149205
chr2	129951167	+	3	1	0.0149205
chr20	2381365	+	3	1	0.0147315
chr20	2381365	+	3	1	0.0147315
chr20	2381365	+	3	1	0.0147315
chr15	30443368	-	3	1	0.0146865
chr15	30443368	-	3	1	0.0146865
chr15	32679364	+	3	1	0.0146865
chr15	32679364	+	3	1	0.0146865
chr15	34815064	+	3	1	0.0146865
chr15	34815064	+	3	1	0.0146865
chr15	78201883	+	3	1	0.0146865
chr15	78201883	+	3	1	0.0146865
chr15	82629921	+	3	1	0.0146865
chr15	82629921	+	3	1	0.0146865
chr1	34286439	-	3	1	0.0144684
chr1	34286439	-	3	1	0.0144684
chr7	128530355	-	3	1	0.0141176
chr7	128530355	-	3	1	0.0141176
chr16	880063	+	3	1	0.0139952
chr7	84569413	-	3	1	0.0137965
chr8	103424273	-	3	1	0.0137686
chr8	103424273	-	3	1	0.0137686
chr17	64442448	+	3	1	0.0137068
chr17	64442448	+	3	1	0.0137068
chr15	22509356	-	3	1	0.0135568
chr15	22509356	-	2	1	0.0135568
chr15	22509356	-	2	1	0.0135568
chr15	22509356	-	1	1	0.0135568
chr15	22509356	-	2	1	0.0135568
chr15	22509356	-	3	1	0.0135568
chr5	102209157	-	3	1	0.0135038
chr15	82927248	+	3	1	0.0134626
chr15	82927248	+	3	1	0.0134626
chr15	83006239	+	3	1	0.0134626
chr15	83006239	+	3	1	0.0134626
chr15	84980654	+	3	1	0.0134626
chr15	84980654	+	3	1	0.0134626
chr15	85795623	-	3	1	0.0134626
chr15	85795623	-	3	1	0.0134626
chr15	100338613	-	3	1	0.0134626
chr15	100338613	-	3	1	0.0134626
chr15	102306220	+	3	1	0.0134626
chr15	102306220	+	3	1	0.0134626
chr1	3134581	-	3	1	0.0134438
chr1	3134581	-	3	1	0.0134438
chr1	3134581	-	3	1	0.0134438
chr20	62445869	-	3	1	0.0134045
chr20	59868901	+	3	1	0.0132505
chr8	59312700	+	3	1	0.013051
chr8	59312700	+	3	1	0.013051
chr8	59312700	+	2	1	0.013051
chr8	59312700	+	3	1	0.013051
chr20	62319421	+	3	1	0.0129412
chr20	62319421	+	3	1	0.0129412
chr11	19358965	+	3	0	0.0129282
chr11	19358964	+	3	1	0.0129282
chr11	19358964	+	3	1	0.0129282
chr15	42115274	-	3	1	0.01281
chr15	42115274	-	3	1	0.01281
chr5	6611033	-	3	1	0.0127095
chr2	11739342	+	3	1	0.012605
chr2	11739342	+	3	1	0.012605
chr22	19745518	-	3	1	0.0124567
chr22	19745518	-	3	1	0.0124567
chr1	230029555	-	3	1	0.0124567
chr1	161186668	+	3	1	0.0123785
chr1	161186668	+	3	1	0.0123785
chr5	2714243	-	3	1	0.0123249
chr5	2714243	-	3	1	0.0123249
chr2	38738561	-	3	1	0.0122353
chr9	90499162	+	3	1	0.0120839
chr8	27896323	+	3	1	0.0120505
chr2	187572471	-	3	1	0.0119634
chr2	187572471	-	3	1	0.0119634
chr1	107257485	-	3	1	0.0119318
chr22	36417284	+	3	1	0.0118154
chr2	65124055	+	3	1	0.0118154
chr12	58620870	-	3	1	0.0118154
chr9	117515565	+	3	1	0.0118154
chrX	123489901	-	3	1	0.0118154
chrX	132726307	-	3	1	0.0118154
chr2	239180204	-	3	1	0.0115747
chr2	239180204	-	3	1	0.0115747
chr7	55553282	-	3	1	0.0114385
chr7	55553282	-	3	1	0.0114385
chr7	55553282	-	3	1	0.0114385
chr17	19027373	+	3	1	0.0113473
chr17	18953771	-	3	1	0.0113473
chr17	19027373	+	3	1	0.0113473
chr17	18953771	-	3	1	0.0113473
chr5	140858281	+	3	1	0.0113455
chr2	26729359	+	3	1	0.0112998
chr2	26729359	+	3	1	0.0112998
chrX	69252265	-	3	1	0.0112876
chrX	69252265	-	3	1	0.0112876
chr2	240315674	-	3	1	0.011014
chr2	240315674	-	3	1	0.011014
chr22	18783741	-	3	1	0.0108031
chr22	18783741	-	3	1	0.0108031
chr22	21584862	-	3	1	0.0108031
chr22	21584862	-	3	1	0.0108031
chr22	18783741	-	3	1	0.0108031
chr22	21584862	-	3	1	0.0108031
chr2	91923308	+	3	1	0.0108031
chr2	91923308	+	3	1	0.0108031
chr2	91923308	+	3	1	0.0108031
chr9	94905357	-	3	1	0.0107143
chr9	94905357	-	3	1	0.0107143
chr9	94905357	-	3	1	0.0107143
chr7	47559858	-	3	1	0.0106174
chr12	47571378	+	3	1	0.0105999
chr12	47571378	+	3	1	0.0105999
chr14	69947151	+	3	1	0.0104727
chr8	103781600	-	3	1	0.0104348
chr6	1274373	-	3	1	0.010414
chr22	20260268	+	3	1	0.010361
chr22	20260268	+	3	1	0.010361
chr22	20260268	+	3	1	0.010361
chr5	150930960	-	3	1	0.0102886
chr5	150930960	-	2	1	0.0102886
chr5	150930960	-	3	1	0.0102886
chrX	79488025	+	3	1	0.0102754
chrX	79488025	+	3	1	0.0102754
chrX	79488025	+	3	1	0.0102754
chrX	54784579	+	3	1	0.0101982
chr20	37134063	+	3	1	0.0101768
chr20	37134063	+	3	1	0.0101768
chr2	150391940	-	3	1	0.00997442
chr2	150391940	-	3	1	0.00997442
chr8	35607804	-	3	1	0.0099654
chr15	92393728	-	3	1	0.00993588
chr1	21682776	+	3	1	0.00990758
chr1	21682776	+	3	1	0.00990758
chr16	2387851	+	3	1	0.00989011
chr5	148305825	+	3	1	0.00975277
chr5	148305825	+	3	1	0.00975277
chr20	62596023	+	3	1	0.00960273
chr3	194520500	-	2	1	0.00960273
chr3	194520500	-	2	1	0.00960273
chr3	194520500	-	1	1	0.00960273
chr3	194520500	-	2	1	0.00960273
chr20	44287507	-	3	1	0.00954075
chr20	31868600	-	3	1	0.00953212
chr7	155370040	-	3	1	0.00952685
chr7	155370040	-	2	1	0.00952685
chr7	155370040	-	3	1	0.00952685
chr7	131411070	+	3	1	0.00939397
chr7	131411070	+	3	1	0.00939397
chr7	131411070	+	3	1	0.00939397
chr7	131411070	+	3	1	0.00939397
chr1	232512408	+	3	1	0.00913793
chr1	232512408	+	3	1	0.00913793
chr22	47188188	+	3	1	0.00913495
chr22	47188188	+	3	1	0.00913495
chr22	47188188	+	3	1	0.00913495
chr22	47188188	+	3	1	0.00913495
chr1	102127281	+	3	1	0.00913224
chr1	102127281	+	3	1	0.00913224
chr8	144292183	+	3	1	0.00909091
chr5	75676246	-	3	1	0.00900256
chr2	241563014	+	3	1	0.00900256
chr2	241563014	+	2	1	0.00900256
chr2	241563014	+	2	1	0.00900256
chr2	241563014	+	2	1	0.00900256
chrX	147149988	-	3	1	0.00897662
chr8	139847324	+	3	1	0.00889325
chr8	139847324	+	3	1	0.00889325
chr1	8329947	-	3	1	0.00864246
chr8	128368877	-	3	1	0.00861783
chr2	20416565	-	3	1	0.00852602
chr1	29637867	+	3	1	0.00841069
chr2	18822944	-	3	1	0.00841069
chr5	149618339	+	3	1	0.00825437
chr5	149618339	+	3	1	0.00825437
chr5	149618339	+	3	1	0.00825437
chr5	149618339	+	3	1	0.00825437
chr21	46424491	-	3	1	0.00787423
chr1	88496244	-	3	1	0.00786778
chr20	3901845	-	3	1	0.00785455
chr20	22721251	+	3	1	0.00785455
chr20	61285232	+	3	1	0.00785455
chr2	43504071	-	3	1	0.00780222
chr2	43504071	-	3	1	0.00780222
chr15	69223573	-	3	1	0.00776823
chr5	91266310	-	3	1	0.00776823
chr5	91371662	-	3	1	0.00776823
chr2	162422344	-	3	1	0.00776823
chr2	189545454	-	3	1	0.00776823
chr9	17756471	-	3	1	0.00776823
chr9	73856402	+	3	1	0.00776823
chrX	74974255	-	3	1	0.00776823
chr1	158636116	-	3	1	0.00765974
chr5	175623919	+	3	1	0.00763318
chr5	177369054	-	3	1	0.00763318
chr5	180107337	-	3	1	0.00763318
chr5	175623919	+	3	1	0.00763318
chr5	177369054	-	3	1	0.00763318
chr5	180107337	-	3	1	0.00763318
chr5	175623919	+	3	1	0.00763318
chr5	177369054	-	3	1	0.00763318
chr5	180107337	-	3	1	0.00763318
chr15	70779059	-	3	1	0.0076257
chr1	17935847	+	3	1	0.0076257
chr12	132405343	-	2	1	0.0075811
chr1	118317944	+	3	1	0.00754873
chr1	118317944	+	3	1	0.00754873
chr1	118317944	+	3	1	0.00754873
chr2	240466431	-	3	1	0.00731458
chr2	240466431	-	3	1	0.00731458
chr2	211904344	+	3	1	0.00731458
chr1	165820980	-	3	1	0.00725629
chr2	127807069	-	3	1	0.00723793
chr2	127807069	-	3	1	0.00723793
chr2	127807069	-	3	1	0.00723793
chr2	241856807	+	3	1	0.0072
chr2	241856807	+	3	1	0.0072
chr15	81199247	+	3	1	0.0071229
chr15	81199247	+	3	1	0.0071229
chr20	60894674	-	3	1	0.00702338
chr14	66748862	-	3	1	0.00698896
chr20	49006997	-	3	1	0.00697838
chr20	49006997	-	3	1	0.00697838
chr7	57421727	+	3	1	0.00697838
chr7	57421727	+	3	1	0.00697838
chr1	7573287	+	3	1	0.00691697
chr5	77327771	+	3	1	0.00691331
chr5	77327771	+	3	1	0.00691331
chr1	112596403	+	3	1	0.00685909
chr1	112596403	+	3	1	0.00685909
chr1	233861195	-	3	1	0.00684492
chr1	233861195	-	3	1	0.00684492
chr1	233861195	-	3	1	0.00684492
chr17	16814565	-	3	1	0.00683371
chr17	16814565	-	3	1	0.00683371
chr17	16814565	-	3	1	0.00683371
chr17	16814565	-	3	1	0.00683371
chr5	170011887	-	3	1	0.00674934
chr15	70344670	-	3	1	0.00670227
chr15	70344670	-	3	1	0.00670227
chr8	139725447	+	3	1	0.00668761
chr2	218777913	-	3	1	0.00657578
chr2	218777913	-	3	1	0.00657578
chr8	37508889	-	3	1	0.00656789
chr8	37508889	-	3	1	0.00656789
chr17	2808982	+	3	1	0.00641604
chr8	142877171	-	3	1	0.00623254
chr2	241031772	-	3	1	0.00601113
chr2	241031772	-	3	1	0.00601113
chr16	34987000	+	3	1	0.00577444
chr8	41632484	+	3	1	0.0057289
chr8	41632484	+	3	1	0.0057289
chr5	169508865	+	3	1	0.00565355
chr8	142359921	+	3	1	0.00561039
chr7	155308068	-	3	1	0.00560713
chr7	155308068	-	3	1	0.00560713
chr8	8795894	-	3	1	0.00559724
chr8	8795894	-	3	1	0.00559724
chr16	984423	-	3	1	0.00558889
chr2	220775801	-	3	1	0.00550745
chr2	220775801	-	3	1	0.00550745
chr2	220775801	-	2	1	0.00550745
chr5	141236221	-	3	1	0.00540153
chr9	140702603	+	3	1	0.00539461
chr9	140702603	+	3	1	0.00539461
chr21	43481089	+	3	1	0.00529541
chr21	43481089	+	3	1	0.00529541
chr8	11304541	-	3	1	0.00528411
chr8	11304541	-	3	1	0.00528411
chr12	122469619	+	3	1	0.00521303
chr20	32235546	+	3	1	0.00521288
chr20	32235546	+	3	1	0.00521288
chr7	131191285	-	3	1	0.00512145
chr5	43557394	+	3	1	0.00510836
chr5	43557394	+	3	1	0.00510836
chr7	11304161	+	3	1	0.00506394
chr7	11304161	+	3	1	0.00506394
chr16	2122371	+	3	1	0.00490909
chr16	2122371	+	3	1	0.00490909
chr15	65353714	+	3	1	0.00487639
chr15	91765018	-	3	1	0.00483278
chr20	29640488	+	3	1	0.00477828
chr2	112005811	+	3	1	0.00469699
chr2	112005811	+	3	1	0.00469699
chr1	209166371	-	3	1	0.00464691
chr1	209166371	-	3	1	0.00464691
chr1	10835946	-	3	1	0.00462989
chr22	40401763	+	3	1	0.00451893
chr1	3371607	-	3	1	0.00441684
chr1	3371607	-	3	1	0.00441684
chr2	113344036	-	3	1	0.00427706
chr14	33163930	-	3	1	0.00427209
chrX	1520819	+	3	1	0.00425208
chrY	1470819	+	3	1	0.00425208
chr8	36180035	-	3	1	0.00422729
chr1	85428414	+	3	1	0.00413059
chr1	85428414	+	3	1	0.00413059
chr8	24802753	+	3	1	0.00412646
chr8	24802753	+	3	1	0.00412646
chr9	134506922	+	2	1	0.00411545
chr9	134506922	+	2	1	0.00411545
chr15	47240535	-	3	1	0.00409125
chr16	34980161	+	3	1	0.00393712
chr16	34980161	+	3	1	0.00393712
chr16	34980161	+	3	1	0.00393712
chr16	34980161	+	3	1	0.00393712
chr16	34980161	+	2	1	0.00393712
chr16	34980161	+	3	1	0.00393712
chr16	34980161	+	3	1	0.00393712
chr22	47509299	+	3	1	0.0038961
chr22	47509299	+	3	1	0.0038961
chr1	228090913	-	3	1	0.00388346
chr1	228090913	-	3	1	0.00388346
chr7	300839	+	3	1	0.00385824
chr7	300839	+	3	1	0.00385824
chr16	34983471	+	3	1	0.00384962
chr16	34986000	+	3	1	0.00384962
chr11	81645675	+	2	1	0.00384109
chr8	41554243	+	3	1	0.00377837
chr6	41457425	-	3	1	0.00374963
chr1	29873428	+	3	1	0.00365818
chr22	37948051	-	3	1	0.00365398
chr22	37948051	-	3	1	0.00365398
chr22	27615816	-	3	1	0.00365398
chr22	37948051	-	2	1	0.00365398
chr22	37948051	-	3	1	0.00365398
chr5	149747286	-	3	1	0.00360259
chr1	205565133	+	3	1	0.0035405
chr8	8207714	+	3	1	0.00353854
chr1	28505149	-	3	1	0.00353672
chr1	28505149	-	3	1	0.00353672
chr1	89885808	-	3	1	0.00353041
chr22	28153889	-	3	1	0.00352274
chr22	28153889	-	3	1	0.00352274
chr7	50947725	+	3	1	0.00311627
chr7	50947725	+	3	1	0.00311627
chr1	25871526	+	3	1	0.0031083
chr1	25871526	+	3	1	0.0031083
chr17	79910753	+	2	1	0.0031083
chr17	79910753	+	2	1	0.0031083
chr7	155182143	-	3	1	0.00309794
chr7	155182143	-	3	1	0.00309794
chr7	4220490	-	3	1	0.00309449
chr5	3676618	-	3	1	0.00302098
chr5	3676618	-	3	1	0.00302098
chr2	240196892	-	3	1	0.00296848
chr2	240196892	-	3	1	0.00296848
chr11	66025658	+	2	1	0.00293562
chr20	48787252	+	3	1	0.00289855
chr20	48787252	+	3	1	0.00289855
chr1	16339109	+	3	1	0.00289368
chr7	951005	-	3	1	0.00287345
chr2	8491394	-	3	1	0.00284972
chr2	8491394	-	3	1	0.00284972
chr1	182593343	+	3	1	0.00284551
chr1	35039578	-	3	1	0.00283623
chr8	41732009	-	3	1	0.0027353
chr5	149200189	-	3	1	0.00272346
chr2	210170673	-	3	1	0.00264617
chr5	66259560	-	3	1	0.00262812
chr5	66259560	-	3	1	0.00262812
chr5	66259560	-	3	1	0.00262812
chr5	66259560	-	3	1	0.00262812
chr20	56324348	+	3	1	0.00257673
chr20	56324348	+	3	1	0.00257673
chr7	149688490	+	3	1	0.00251624
chr7	149688490	+	3	1	0.00251624
chr7	153802536	-	3	1	0.00251624
chr7	153802536	-	3	1	0.00251624
chr1	2831532	-	3	1	0.00250535
chr7	35241957	-	3	1	0.00248541
chr15	68714031	+	3	1	0.00244775
chr5	56042419	-	3	1	0.00243117
chr20	588403	-	3	1	0.0023743
chr20	588403	-	3	1	0.0023743
chr20	588403	-	2	1	0.0023743
chr20	588403	-	1	1	0.0023743
chr20	588403	-	2	1	0.0023743
chr20	588403	-	3	1	0.0023743
chr20	588403	-	3	1	0.0023743
chr20	588403	-	3	1	0.0023743
chr2	178518067	+	3	1	0.00236217
chr2	178518067	+	3	1	0.00236217
chr1	16085477	+	3	1	0.00227942
chr1	16085477	+	3	1	0.00227942
chr1	16085477	+	3	1	0.00227942
chr7	139372787	-	3	1	0.00225947
chr7	139372787	-	3	1	0.00225947
chr2	140537452	+	3	1	0.00224285
chr2	140537452	+	3	1	0.00224285
chr22	50721359	-	3	1	0.00222974
chr22	50721359	-	3	1	0.00222974
chr22	40077108	-	3	1	0.00221453
chr22	19864958	-	3	1	0.00218244
chr10	133936179	+	2	1	0.00216784
chrX	121694232	-	2	1	0.00216784
chrX	121694232	-	2	1	0.00216784
chrX	121694232	-	2	1	0.00216784
chrX	121694232	-	2	1	0.00216784
chr21	33479005	-	3	1	0.00215311
chr17	76263296	+	3	1	0.00211469
chr17	76263296	+	3	1	0.00211469
chr16	34980413	+	3	1	0.00208786
chr5	134913484	-	3	1	0.00207751
chr5	134913484	-	2	1	0.00207751
chr5	134913484	-	3	1	0.00207751
chr5	134913484	-	3	1	0.00207751
chr5	134913484	-	3	1	0.00207751
chr1	4925686	+	3	1	0.00206529
chr1	4925686	+	3	1	0.00206529
chr14	48804188	-	2	1	0.00197523
chr7	50731572	-	3	1	0.00196404
chr7	50731572	-	3	1	0.00196404
chr7	101934974	+	3	1	0.00196267
chr1	237105581	-	3	1	0.00195531
chr1	78165714	+	3	1	0.00190815
chr1	78165714	+	3	1	0.00190815
chr15	70080580	+	3	1	0.00189817
chr20	62910999	+	3	1	0.00180653
chr20	62910999	+	2	1	0.00180653
chr20	62910999	+	3	1	0.00180653
chr20	62910999	+	3	1	0.00180653
chr20	62910999	+	3	1	0.00180653
chr16	34986252	+	3	1	0.00180451
chr11	134599384	+	2	1	0.00173311
chr11	134599384	+	2	1	0.00173311
chr1	210573846	+	3	1	0.00170216
chr1	210573846	+	2	1	0.00170216
chr1	210573846	+	2	1	0.00170216
chr1	210573846	+	3	1	0.00170216
chr17	61609573	-	2	1	0.0016946
chr9	33624077	-	2	1	0.0016946
chr8	12825790	+	3	1	0.00161459
chr8	494914	-	3	1	0.00155106
chr7	110113860	-	3	1	0.00154897
chr1	32674786	-	3	1	0.00154158
chr7	149107468	+	3	1	0.00146981
chr7	149107468	+	3	1	0.00146981
chr5	178800838	-	3	1	0.00146648
chr1	17285217	+	3	1	0.00144737
chr11	47362490	+	2	1	0.0014084
chr1	26137752	+	3	1	0.0013917
chr20	42783297	+	3	1	0.00137182
chr20	42783297	+	3	1	0.00137182
chr20	42783297	+	2	1	0.00137182
chr20	42783297	+	3	1	0.00137182
chr16	4453068	-	2	1	0.0013549
chr20	23220798	+	3	1	0.00131682
chr20	13360263	+	3	1	0.00126786
chr7	15558881	-	3	1	0.00126786
chr4	111425402	+	3	1	0.00126467
chr21	44180766	-	2	1	0.00125253
chr21	44180766	-	2	1	0.00125253
chr7	33944571	+	3	1	0.00123779
chr15	94078770	+	3	1	0.00121043
chr15	94078770	+	3	1	0.00121043
chr1	30798319	-	3	1	0.00119619
chr1	30798319	-	3	1	0.00119619
chr1	30798319	-	2	1	0.00119619
chr1	30798319	-	3	1	0.00119619
chr8	146243751	+	3	1	0.00117033
chr5	77469548	+	3	1	0.00117033
chr2	39806695	+	3	1	0.00117033
chr22	37542220	-	3	1	0.000985382
chr12	130912268	-	3	1	0.000978613
chr12	130912268	-	3	1	0.000978613
chr1	10093181	+	3	1	0.000965584
chr1	6053969	+	3	1	0.000965309
chr8	101415623	-	3	1	0.000923339
chr1	18277344	+	3	1	0.00092243
chr7	47367714	-	3	1	0.000920261
chr12	53891510	+	3	1	0.000897959
chr22	46689167	-	3	1	0.000894664
chr19	49907010	-	2	1	0.000894664
chr8	128834195	+	3	1	0.000862712
chr8	128834195	+	2	1	0.000862712
chr8	128834195	+	2	1	0.000862712
chr8	128834195	+	2	1	0.000862712
chr8	128834195	+	3	1	0.000862712
chr22	18986718	+	3	1	0.000851651
chr22	18986718	+	3	1	0.000851651
chr22	18986718	+	3	1	0.000851651
chr22	18986718	+	3	1	0.000851651
chr7	36215849	+	3	1	0.00082888
chr7	36215849	+	3	1	0.00082888
chr8	43043327	+	3	1	0.000826117
chr8	58238027	+	3	1	0.000826117
chr8	59009642	+	3	1	0.000826117
chr8	60994047	+	3	1	0.000826117
chr8	119546723	+	3	1	0.000826117
chr8	119562366	-	3	1	0.000826117
chr8	43043327	+	3	1	0.000826117
chr8	58238027	+	3	1	0.000826117
chr8	59009642	+	3	1	0.000826117
chr8	60994047	+	3	1	0.000826117
chr8	119546723	+	3	1	0.000826117
chr8	119562366	-	3	1	0.000826117
chr5	4892220	+	3	1	0.000826117
chr5	116452028	+	3	1	0.000826117
chr5	4892220	+	3	1	0.000826117
chr5	116452028	+	3	1	0.000826117
chr1	96903557	+	3	1	0.000826117
chr1	181239557	+	3	1	0.000826117
chr1	96903557	+	3	1	0.000826117
chr1	181239557	+	3	1	0.000826117
chr2	21748382	+	3	1	0.000826117
chr20	62696615	+	3	1	0.000788865
chr20	39795181	+	3	1	0.000766855
chr20	39795181	+	3	1	0.000766855
chr20	39795181	+	3	1	0.000766855
chr20	39795181	+	3	1	0.000766855
chr20	39795181	+	3	1	0.000766855
chr7	134236484	-	3	1	0.000766855
chr8	134877708	+	3	1	0.00076257
chr8	134877708	+	3	1	0.00076257
chr15	86727741	+	3	1	0.00076257
chr15	86727741	+	3	1	0.00076257
chr17	21201093	+	3	1	0.000749927
chr17	21201093	+	3	1	0.000749927
chr5	178094671	+	3	1	0.000728479
chr1	22214813	-	3	1	0.000726257
chr1	22214813	-	3	1	0.000726257
chr7	47425864	-	3	1	0.000719485
chr7	47425864	-	3	1	0.000719485
chr7	47425864	-	3	1	0.000719485
chr19	375623	-	2	1	0.000693245
chr1	5826557	-	3	1	0.000692504
chr5	179775287	+	3	1	0.000685909
chr5	179775287	+	2	1	0.000685909
chr5	179775287	+	2	1	0.000685909
chr5	179775287	+	3	1	0.000685909
chr1	46942253	+	3	1	0.000680866
chr1	46942253	+	3	1	0.000680866
chr3	106708273	-	2	1	0.000680107
chr6	15503029	+	2	1	0.000650352
chr22	46849429	-	3	1	0.000645031
chr20	30159005	+	3	1	0.000642323
chr7	2970362	+	3	1	0.0006376
chr22	29924220	-	3	1	0.000620732
chr15	86308383	+	3	1	0.000607287
chr1	237963265	-	3	1	0.000605214
chr20	56429405	-	3	1	0.000601166
chr2	146708286	+	2	1	0.000600171
chr1	200868682	+	3	1	0.000582491
chr11	115527349	+	2	1	0.000578091
chr8	116384151	-	3	1	0.000576164
chr1	19360971	-	3	1	0.000569779
chr2	21590544	+	3	1	0.000561173
chr20	36037948	-	3	1	0.000518288
chr8	86065067	-	3	1	0.000511509
chr5	26655391	-	3	1	0.000497328
chr5	26655391	-	3	1	0.000497328
chr5	26655391	-	3	1	0.000497328
chr5	26655391	-	3	1	0.000497328
chr5	26655391	-	3	1	0.000497328
chr5	26655391	-	2	1	0.000497328
chr5	26655391	-	3	1	0.000497328
chr1	37494796	-	3	1	0.000487036
chr1	37494796	-	3	1	0.000487036
chr1	37494796	-	3	1	0.000487036
chr1	37494796	-	3	1	0.000487036
chr22	38328705	+	3	1	0.0004782
chr8	49870994	+	3	1	0.000450128
chr8	120301096	+	3	1	0.000450128
chr8	139167137	-	3	1	0.000450128
chr15	38413530	-	3	1	0.000450128
chr5	108020356	+	3	1	0.000450128
chr20	12407864	+	3	1	0.000450128
chr20	22972752	+	3	1	0.000450128
chr20	25685871	+	3	1	0.000450128
chr1	68557819	+	3	1	0.000450128
chr1	80358799	+	3	1	0.000450128
chr1	108276462	-	3	1	0.000450128
chr1	153291301	+	3	1	0.000450128
chr1	196161245	+	3	1	0.000450128
chr7	12880738	-	3	1	0.000450128
chr7	106351454	-	3	1	0.000450128
chr10	62135245	+	2	1	0.000442069
chr8	21614840	-	3	1	0.000425067
chr8	21614840	-	3	1	0.000425067
chr1	26797184	-	3	1	0.000388874
chr1	26797184	-	3	1	0.000388874
chr1	26797184	-	3	1	0.000388874
chr5	1252102	-	3	1	0.000388412
chr7	130599206	+	3	1	0.000385394
chr1	249191048	-	3	1	0.000377743
chr8	55760994	+	3	1	0.000369336
chr8	55760994	+	3	1	0.000369336
chr8	55760994	+	3	1	0.000369336
chr2	99528771	+	3	1	0.000363128
chr8	145725180	-	3	1	0.000359922
chr8	99189466	+	3	1	0.000354426
chr7	36192675	-	3	1	0.000354251
chr12	58215913	-	2	1	0.000353655
chr8	142378429	+	3	1	0.000340557
chr2	141957945	+	2	1	0.000331552
chr22	37654869	+	3	1	0.000331431
chr15	47897822	-	3	1	0.00032393
chr15	47897822	-	2	1	0.00032393
chr15	47897822	-	3	1	0.00032393
chr15	47897822	-	3	1	0.00032393
chr15	47897822	-	3	1	0.00032393
chr22	51176558	+	3	1	0.0003188
chr22	51176558	+	3	1	0.0003188
chr7	84938016	+	3	1	0.000312849
chr20	31565589	+	3	1	0.00031015
chr19	6217513	+	2	1	0.000309449
chr8	24672423	-	3	1	0.000301949
chr8	24672423	-	3	1	0.000301949
chr8	24672423	-	3	1	0.000301949
chr22	40084057	+	3	1	0.000300047
chr7	98150138	+	3	1	0.000297718
chr2	233149469	-	2	1	0.000290179
chr2	233149469	-	2	1	0.000290179
chr2	233149469	-	2	1	0.000290179
chr7	99947811	+	3	1	0.000289045
chr7	99947811	+	3	1	0.000289045
chr7	99947811	+	3	1	0.000289045
chr8	102629531	+	3	1	0.000289045
chr8	102629531	+	2	1	0.000289045
chr8	102629531	+	2	1	0.000289045
chr8	102629531	+	2	1	0.000289045
chr8	102629531	+	3	1	0.000289045
chr15	42178815	+	3	1	0.000289045
chr7	46789952	+	3	1	0.000287938
chr7	46789952	+	3	1	0.000287938
chr7	46789952	+	3	1	0.000287938
chr1	1111915	-	3	1	0.000287571
chr1	1111915	-	3	1	0.000287571
chr1	1111915	-	3	1	0.000287571
chr1	233370754	-	3	1	0.000272558
chr7	73706155	-	3	1	0.000260301
chr5	178577194	+	3	1	0.00025419
chr20	60839280	+	3	1	0.000243138
chr1	2333877	+	3	1	0.000238462
chr1	2333877	+	3	1	0.000238462
chr1	2333877	+	3	1	0.000238462
chr17	62006151	+	2	1	0.00023577
chr12	2547739	+	2	1	0.000234637
chr1	17931652	+	3	1	0.000230056
chr1	17931652	+	3	1	0.000230056
chr1	17931652	+	3	1	0.000230056
chr1	17931652	+	3	1	0.000230056
chr1	17931652	+	3	1	0.000230056
chr15	51402545	+	3	1	0.000229536
chr15	75550675	-	3	1	0.000213445
chr15	76067670	-	3	1	0.000213445
chr22	50439406	-	3	1	0.000212533
chr5	160899260	+	3	1	0.000205933
chr5	160899260	+	3	1	0.000205933
chr5	160899260	+	3	1	0.000205933
chr5	160899260	+	3	1	0.000205933
chr5	160899260	+	3	1	0.000205933
chr1	3556040	+	3	1	0.000205288
chr7	1911734	-	3	1	0.000192697
chr7	1911734	-	3	1	0.000192697
chr7	1911734	-	3	1	0.000192697
chr7	158310469	-	3	1	0.000192244
chr7	158310469	-	3	1	0.000192244
chr1	19984281	+	3	1	0.000187692
chr12	58903994	+	2	1	0.00018331
chr8	135515856	+	3	1	0.000182495
chr1	205496753	+	3	1	0.000182186
chr20	18163950	-	3	1	0.000181705
chr20	18163950	-	2	1	0.000181705
chr15	100681872	+	3	1	0.000179325
chr1	157482343	+	3	1	0.000171089
chr7	5396820	+	3	1	0.000166645
chr7	35766314	-	3	1	0.000166645
chr7	35766314	-	3	1	0.000166645
chr15	74902708	-	3	1	0.000166426
chr1	31342612	-	3	1	0.000166379
chr20	62327906	+	3	1	0.000165776
chr5	150890458	+	3	1	0.000165141
chr8	145330744	-	3	1	0.000159044
chr8	145499856	-	3	1	0.000159044
chr22	37416080	+	3	1	0.000154846
chr9	131975562	+	3	1	0.000154132
chr9	131975562	+	3	1	0.000154132
chr1	201262114	+	3	1	0.000153251
chr1	234615952	+	3	1	0.000151266
chr1	234615952	+	3	1	0.000151266
chr1	234615952	+	3	1	0.000151266
chr20	60178583	+	3	1	0.0001459
chr1	208739320	+	3	1	0.000140143
chr5	148823190	+	3	1	0.000137397
chr1	25314043	-	3	1	0.000135417
chr1	25314043	-	3	1	0.000135417
chr1	25314043	-	3	1	0.000135417
chr20	58264924	-	3	1	0.000132047
chr20	58264924	-	3	1	0.000132047
chr20	58264924	-	3	1	0.000132047
chr20	58264924	-	3	1	0.000132047
chr5	178747120	+	3	1	0.000130936
chr15	76622142	+	3	1	0.000126306
chr15	76622142	+	3	1	0.000126306
chr15	76622142	+	3	1	0.000126306
chr15	76622142	+	3	1	0.000126306
chr15	58601360	+	3	1	0.000125181
chr15	98959843	-	3	1	0.000117885
chr7	158941863	-	3	1	0.000117885
chr7	158941863	-	2	1	0.000117885
chr7	18778424	+	3	1	0.000117425
chr7	18778424	+	3	1	0.000117425
chr7	18778424	+	3	1	0.000117425
chr7	18778424	+	3	1	0.000117425
chr7	18778424	+	3	1	0.000117425
chr5	71361922	+	3	1	0.000116786
chr8	18237182	-	3	1	0.000114768
chr7	128509631	-	3	1	0.000113675
chr7	128509631	-	3	1	0.000113675
chr5	176305567	+	3	1	0.000109303
chr1	10730887	-	3	1	0.000104562
chr5	171523353	-	3	1	0.00010378
chr1	41277758	-	3	1	0.000102167
chr1	41277758	-	3	1	0.000102167
chr16	88084917	+	2	1	0.000102016
chr15	63052362	+	3	1	9.86762e-05
chr1	172842946	-	3	1	9.82376e-05
chr1	172842946	-	3	1	9.82376e-05
chr1	172842946	-	3	1	9.82376e-05
chr1	172842946	-	2	1	9.82376e-05
chr1	172842946	-	3	1	9.82376e-05
chr17	64672559	-	2	1	9.63948e-05
chr4	9886633	+	2	1	9.57817e-05
chr1	25336559	-	3	1	9.2125e-05
chr20	57430450	+	3	1	9.10857e-05
chr15	25973200	-	3	1	8.97141e-05
chr7	158941917	-	3	1	8.80311e-05
chr11	63532984	-	2	1	8.3213e-05
chr8	143756692	+	3	1	8.00125e-05
chr8	143756692	+	3	1	8.00125e-05
chr5	6728524	+	3	1	7.15731e-05
chr5	6728524	+	3	1	7.15731e-05
chr5	6728524	+	3	1	7.15731e-05
chr5	6728524	+	3	1	7.15731e-05
chr17	19301942	+	2	1	6.376e-05
chr22	38832640	-	3	1	6.376e-05
chr22	38832640	-	2	1	6.376e-05
chr7	150744166	-	3	1	6.376e-05
chr8	134251228	+	3	1	6.1343e-05
chr8	134251258	+	3	1	6.1343e-05
chr7	5655182	+	3	1	6.12167e-05
chr1	13038370	+	3	1	5.99501e-05
chr1	13328821	-	3	1	5.99501e-05
chr1	13474677	-	3	1	5.99501e-05
chr1	13695513	-	3	1	5.99501e-05
chr1	16418804	-	3	1	5.78091e-05
chr22	43801526	+	3	1	5.77704e-05
chr22	43801526	+	3	1	5.77704e-05
chr22	43801526	+	3	1	5.77704e-05
chr22	43801526	+	2	1	5.77704e-05
chr22	43801526	+	3	1	5.77704e-05
chr1	153583319	-	3	1	5.71518e-05
chr5	141590655	+	3	1	5.70954e-05
chr7	361465	-	3	1	5.54754e-05
chr20	57580169	-	3	1	5.1008e-05
chr22	22015497	+	3	1	4.7678e-05
chr22	22015497	+	3	1	4.7678e-05
chr1	173684448	+	3	1	4.7613e-05
chr8	21110759	-	3	1	4.68073e-05
chr8	145539546	-	3	1	4.60035e-05
chr1	228361797	+	3	1	4.44388e-05
chr1	228361797	+	3	1	4.44388e-05
chr1	228361797	+	3	1	4.44388e-05
chr1	228361797	+	3	1	4.44388e-05
chr22	38328676	+	3	1	4.37211e-05
chr8	90915194	+	3	1	4.07791e-05
chr8	90915194	+	3	1	4.07791e-05
chr1	144993281	-	3	1	3.79698e-05
chr22	46974085	+	3	1	3.68391e-05
chr7	102131159	-	3	1	3.55611e-05
chr7	102131159	-	2	1	3.55611e-05
chr1	197757458	+	3	1	3.00727e-05
chr5	146690076	-	3	1	2.93693e-05
chr5	146690076	-	2	1	2.93693e-05
chr5	114970552	-	3	1	2.80679e-05
chr19	34183789	-	2	1	2.80679e-05
chr20	20996702	+	3	1	2.62327e-05
chr20	20996702	+	3	1	2.62327e-05
chr20	20996702	+	3	1	2.62327e-05
chr20	20996702	+	3	1	2.62327e-05
chr20	20996702	+	3	1	2.62327e-05
chr7	44076017	-	3	1	2.60782e-05
chr7	102230332	-	3	1	2.60782e-05
chr22	39710474	-	3	1	2.5504e-05
chr22	39710474	-	3	1	2.5504e-05
chr22	39710474	-	3	1	2.5504e-05
chr22	39710474	-	3	1	2.5504e-05
chr10	121085753	+	2	1	2.50256e-05
chr22	46566528	+	3	1	2.09557e-05
chr8	142441428	-	3	1	1.9203e-05
chr8	142441428	-	2	1	1.9203e-05
chr7	73466096	+	3	1	1.69291e-05
chr10	127453122	-	2	1	1.4669e-05
chr11	113567946	-	2	1	1.42245e-05
chr16	1180654	-	2	1	1.01625e-05
chr16	1180654	-	2	1	1.01625e-05
chr5	73121493	+	3	1	1.00102e-05
chr7	100284157	-	3	1	9.60151e-06
chr22	50082122	-	3	1	7.62024e-06
chr22	50082122	-	3	1	7.62024e-06
chr11	123206028	+	2	1	7.28686e-06
chr8	21991057	+	3	1	0
chr8	21991057	+	3	1	0
chr8	21991057	+	3	1	0
chr8	90915194	+	3	1	0
chr8	747655	-	3	1	0
chr8	10487759	-	3	1	0
chr8	90915194	+	3	1	0
chr8	60139040	-	3	1	0
chr8	78661066	-	3	1	0
chr8	90915194	+	3	1	0
chr8	102084640	+	3	1	0
chr8	747655	-	3	1	0
chr8	90915194	+	3	1	0
chr8	142566316	-	3	1	0
chr8	144698166	+	3	1	0
chr8	90915194	+	3	1	0
[truncated: 402 more rows]
